# Supplementary material for: Neural precursor cells rescue symptoms of Rett syndrome by activation of the Interferon γ pathway
Source: EMBO Mol Med. 2024 Sep 20;16(12):3218–46. doi: 10.1038/s44321-024-00144-9 (PMC11628625; doi:10.1038/s44321-024-00144-9)
Supplement: Supplementary file 3 — Source data Fig. 1 [file 44321_2024_144_MOESM3_ESM.zip]

Archive with 52 entries (35 files):
- Figure 1/1B/
- Figure 1/1B/1B_Sholl WT vs KO.xlsx
- Figure 1/1C/
- Figure 1/1C/1C_sholl KO under treatment.xlsx
- Figure 1/1D/
- Figure 1/1D/1D_total dendritic length.xlsx
- Figure 1/1E/
- Figure 1/1E/KO_3T3/
- Figure 1/1E/KO_3T3/MAP2_KO_3T3.tif
- Figure 1/1E/KO_3T3/MERGE_KO_3T3.tif
- Figure 1/1E/KO_3T3/SHANK_KO_3T3.tif
- Figure 1/1E/KO_3T3/SYN_KO_3T3.tif
- Figure 1/1E/KO_NPCs/
- Figure 1/1E/KO_NPCs/MAP2_KO_NPCs.tif
- Figure 1/1E/KO_NPCs/MERGE_KO_NPCs.tif
- Figure 1/1E/KO_NPCs/SHANK_KO_NPCs.tif
- Figure 1/1E/KO_NPCs/SYN_KO_NPCs.tif
- Figure 1/1E/KO_UT/
- Figure 1/1E/KO_UT/MAP2_KO_UT.tif
- Figure 1/1E/KO_UT/MERGE_KO_UT.tif
- Figure 1/1E/KO_UT/SHANK_KO_UT.tif
- Figure 1/1E/KO_UT/SYN_KO_UT.tif
- Figure 1/1E/WT_UT/
- Figure 1/1E/WT_UT/MAP2_WT_UT.tif
- Figure 1/1E/WT_UT/MERGE_WT_UT.tif
- Figure 1/1E/WT_UT/SHANK_WT_UT.tif
- Figure 1/1E/WT_UT/SYN_WT_UT.tif
- Figure 1/1F/
- Figure 1/1F/1F_synapsin puncta density.xlsx
- Figure 1/1G/
- Figure 1/1G/1G_shank puncta density.xlsx
- Figure 1/1H/
- Figure 1/1H/1H_colocalized puncta density.xlsx
- Figure 1/1I/
- Figure 1/1I/1I_BDNF western blot.Tif
- Figure 1/1I/1I_TGX-stain free gel.tif
- Figure 1/1I/1I_western blot BDNF.xlsx
- Figure 1/1J/
- Figure 1/1J/Mecp2 HET/
- Figure 1/1J/Mecp2 HET/MAP2_Mecp2_HET.tif
- Figure 1/1J/Mecp2 HET/MERGE_Mecp2_HET.tif
- Figure 1/1J/Mecp2 HET/SYN_Mecp2_HET.tif
- Figure 1/1J/Mecp2 HET+NPCs/
- Figure 1/1J/Mecp2 HET+NPCs/MAP2_Mecp2_HET+NPCs.tif
- Figure 1/1J/Mecp2 HET+NPCs/MERGE_Mecp2_HET+NPCs.tif
- Figure 1/1J/Mecp2 HET+NPCs/SYN_Mecp2_HET+NPCs.tif
- Figure 1/1J/WT/
- Figure 1/1J/WT/MAP2_WT.tif
- Figure 1/1J/WT/MERGE_WT.tif
- Figure 1/1J/WT/SYN_WT.tif
- Figure 1/1K/
- Figure 1/1K/1K_synapsin puncta density.xlsx
