# Supplementary material for: Neural precursor cells rescue symptoms of Rett syndrome by activation of the Interferon γ pathway
Source: EMBO Mol Med. 2024 Sep 20;16(12):3218–46. doi: 10.1038/s44321-024-00144-9 (PMC11628625; doi:10.1038/s44321-024-00144-9)
Supplement: Supplementary file 3 — Source data Fig. 1 [file 44321_2024_144_MOESM3_ESM.zip › Figure 1/1B/1B_Sholl WT vs KO.xlsx]

## Sheet: sholl analysis WT_KO
um	WT1	WT2	WT3	WT4	WT5	WT6	WT7	WT8	WT9	WT10	WT11	WT12	WT13	WT14	WT15	WT16	WT17	WT18	WT19	WT20	WT21	WT22	WT23	WT24	WT25	WT26	WT27	WT28	WT29	WT30	WT31	WT32	WT33	WT34	WT35	KO1	KO2	KO3	KO4	KO5	KO6	KO7	KO8	KO9	KO10	KO11	KO12	KO13	KO14
10	6	5	6	2	3	3	5	5	5	6	8	6	5	3	9	6	6	4	5	4	5	5	7	7	4	8	6	2	6	3	7	8	5	8	6	4	4	4	6	3	8	6	5	10	4	5	6	3	4
20	5	9	10	11	8	8	2	7	8	7	11	8	6	3	7	10	10	8	13	10	10	7	14	6	7	13	6	7	13	13	11	14	11	14	9	9	6	6	7	4	12	6	12	14	5	5	13	6	3
30	5	5	10	11	7	9	4	5	7	9	17	5	5	4	4	10	11	3	11	10	7	9	9	10	13	16	7	4	11	13	11	13	8	20	8	11	4	6	7	5	15	11	6	6	7	5	11	8	4
40	6	3	9	6	5	8	6	4	6	6	15	4	7	7	5	13	12	1	10	7	6	6	5	4	14	15	5	4	12	11	11	13	10	22	12	10	3	7	6	3	14	8	5	7	6	2	8	4	10
50	9	2	6	7	7	8	5	3	5	5	12	5	7	7	3	14	9	1	7	4	4	7	3	5	16	13	3	5	10	13	2	13	10	15	12	9	3	6	4	2	12	7	2	8	4	1	5	4	10
60	5	1	5	6	6	8	5	2	4	6	7	4	10	8	2	12	9	1	5	3	4	3	2	5	11	8	2	4	9	9	3	7	6	17	12	11	3	7	5	1	12	5	1	7	2	1	3	3	9
70	4	1	6	3	5	9	5	1	4	6	4	4	12	5	2	9	8	1	3	2	3	3	2	4	10	7	1	3	6	8	5	4	9	17	10	11	4	5	3	2	10	6	1	4	6	1	2	2	6
80	4	1	8	2	4	6	5	1	4	5	4	3	10	6	2	9	4	1	3	1	3	4	3	3	5	6	1	3	3	5	4	3	6	18	11	9	2	3	4	1	10	4	1	4	4	1	1	1	8
90	2	1	5	3	3	7	5	1	4	5	5	4	12	4	2	10	4	1	4	1	3	2	3	3	5	5	1	3	2	4	5	3	5	16	11	8	1	2	4	2	8	2	1	5	3	1	1	3	6
100	3	1	3	2	3	6	5	1	4	3	1	4	11	5	1	8	2	1	4	1	3	2	2	2	5	5	1	2	3	2	4	3	6	15	10	6	1	2	4	2	7	2	1	4	2	1	1	3	6
110	4	4	3	1	2	5	2	1	3	2	1	5	7	3	1	8	1	1	4	1	3	2	1	3	5	5	1	1	3	3	8	4	5	14	10	6	1	2	3	1	9	1	1	4	3	1	1	3	5
120	3	1	2	1	2	4	2	1	3	1	1	5	4	4	1	7	1	1	3	1	3	3	1	4	6	2	1	1	3	3	4	5	3	11	6	6	1	2	1	1	7	0	1	3	5	1	1	5	3
130	1	1	1	1	2	3	1	3	2	1	1	5	4	3	1	6	1	1	4	1	3	5	1	2	4	2	1	1	2	5	4	6	3	10	6	6	1	2	1	1	8	0	1	3	4	1	1	5	3
140	1	1	1	1	1	4	1	4	2	1	1	5	2	2	1	5	1	3	2	1	3	3	1	2	4	2	1	1	2	4	2	3	3	7	6	5	1	2	2	1	8	0	1	2	6	1	1	5	3
150	1	1	1	1	1	4	1	4	3	1	1	5	5	1	1	5	1	3	2	1	6	2	1	1	4	3	1	1	2	2	2	1	1	9	10	3	2	2	0	1	8	0	1	2	5	1	1	3	2
160	1	1	1	1	1	4	1	4	3	1	2	4	2	1	1	5	1	2	3	1	5	2	0	1	4	3	1	1	2	2	2	1	1	5	10	2	1	2	0	1	7	0	1	2	6	1	1	3	2
170	1	1	1	1	1	4	1	4	3	1	2	5	2	1	2	5	1	6	3	1	4	2	0	1	5	3	1	1	2	3	2	0	1	4	6	1	1	2	0	1	6	0	1	3	5	1	1	3	2
180	1	1	1	1	1	4	2	4	2	1	2	4	2	1	1	4	2	6	3	1	4	2	0	1	5	3	1	1	2	3	3	0	2	4	3	0	1	2	0	2	6	0	1	3	6	1	1	3	2
190	1	1	1	1	1	4	1	4	2	1	2	3	2	1	1	4	2	6	1	1	4	2	0	1	4	2	2	1	1	5	4	0	2	4	3	0	1	2	0	3	5	0	1	5	8	1	1	3	2
200	1	1	1	1	1	4	1	4	1	1	2	3	2	1	1	3	2	5	0	2	3	1	0	1	4	3	2	1	1	6	3	0	2	5	2	0	1	2	0	2	4	0	2	4	5	1	1	1	2
210	1	1	1	1	1	4	3	4	1	1	2	3	2	1	1	2	2	4	0	2	3	0	0	1	4	1	3	1	1	7	3	0	1	4	1	0	1	2	0	1	5	0	1	3	5	1	1	1	3
220	1	1	1	1	1	4	2	3	1	1	2	3	2	1	1	2	1	4	0	3	2	0	0	1	2	1	3	1	1	9	3	0	1	2	0	0	1	2	0	1	5	0	1	2	2	1	1	1	3
230	1	1	1	2	1	4	3	3	0	1	2	3	1	1	1	2	1	6	0	3	2	0	0	0	1	1	3	1	1	7	3	0	1	3	0	0	1	1	0	0	5	0	1	2	3	1	1	1	3
240	1	1	1	2	1	4	3	3	0	1	2	2	1	1	1	3	1	5	0	3	2	0	0	0	1	0	3	2	1	6	4	0	1	2	0	0	0	1	0	0	6	0	1	6	3	1	0	1	3
250	1	1	1	2	1	4	2	3	0	1	2	2	1	1	1	3	1	3	0	2	2	0	0	0	1	0	3	3	1	8	4	0	0	1	0	0	0	1	0	0	5	0	1	5	5	0	0	1	3
[truncated: 28 more columns]
