# Supplementary material for: Neural precursor cells rescue symptoms of Rett syndrome by activation of the Interferon γ pathway
Source: EMBO Mol Med. 2024 Sep 20;16(12):3218–46. doi: 10.1038/s44321-024-00144-9 (PMC11628625; doi:10.1038/s44321-024-00144-9)
Supplement: Supplementary file 3 — Source data Fig. 1 [file 44321_2024_144_MOESM3_ESM.zip › Figure 1/1C/1C_sholl KO under treatment.xlsx]

## Sheet: sholl analysis KO_KO+NIH_KO+NPC
um	KO1	KO2	KO3	KO4	KO5	KO6	KO7	KO8	KO9	KO10	KO11	KO12	KO13	KO14	KO15	KO16	KO17	KO18	KO19	KO20	KO21	KO22	KO23	KO24	KO25	KO26	KO27	KO28	KO29	KO30	KO31	KO32	KO33	KO34	KO35	KO36	KO37	KO38	KO39	KO40	KO41	KO42	NIH+KO1	NIH+KO2	NIH+KO3	NIH+KO4	NIH+KO5	NIH+KO6	NIH+KO7
10	4	4	4	6	3	8	6	5	10	4	5	6	3	4	5	8	7	4	5	3	8	3	4	7	5	4	4	4	4	7	5	4	5	3	2	3	6	7	4	4	6	7	2	3	5	5	5	11	2
20	9	6	6	7	4	12	6	12	14	5	5	13	6	3	9	12	8	12	6	12	6	10	6	8	7	5	6	11	7	7	8	9	9	3	11	12	12	7	5	5	9	6	4	8	8	15	10	13	6
30	11	4	6	7	5	15	11	6	6	7	5	11	8	4	7	13	6	9	5	14	7	12	3	7	8	4	3	12	10	9	6	5	3	1	14	12	9	8	4	6	7	9	7	8	9	10	9	13	6
40	10	3	7	6	3	14	8	5	7	6	2	8	4	10	9	7	4	10	6	10	6	9	3	4	7	5	3	10	11	5	4	5	2	1	12	8	4	6	2	6	4	5	7	8	8	5	9	9	8
50	9	3	6	4	2	12	7	2	8	4	1	5	4	10	5	5	2	7	4	7	9	10	2	5	4	6	3	12	6	3	5	5	2	1	11	8	2	4	2	5	3	7	4	7	9	3	5	6	8
60	11	3	7	5	1	12	5	1	7	2	1	3	3	9	2	2	2	6	4	6	4	7	2	3	4	3	4	11	6	3	2	5	0	1	12	5	2	4	2	4	2	3	2	6	9	4	4	5	9
70	11	4	5	3	2	10	6	1	4	6	1	2	2	6	4	2	3	7	5	4	3	6	3	2	4	3	4	8	5	3	2	2	0	1	10	3	2	3	3	5	2	3	2	4	7	4	2	7	2
80	9	2	3	4	1	10	4	1	4	4	1	1	1	8	3	2	1	2	2	5	3	3	3	2	4	3	3	7	5	2	2	3	0	1	4	2	1	1	2	5	3	3	1	3	7	5	2	4	3
90	8	1	2	4	2	8	2	1	5	3	1	1	3	6	3	2	2	2	1	3	2	2	3	2	4	4	3	4	4	2	2	2	0	2	1	1	3	1	2	4	2	2	1	2	6	4	2	3	3
100	6	1	2	4	2	7	2	1	4	2	1	1	3	6	3	5	1	3	1	3	1	2	2	2	3	1	2	4	3	2	1	2	0	1	1	1	3	1	3	1	1	2	1	3	6	2	2	3	3
110	6	1	2	3	1	9	1	1	4	3	1	1	3	5	3	3	0	2	1	4	1	2	2	2	3	0	2	5	6	2	2	2	0	1	1	2	3	1	3	5	1	1	1	4	6	2	3	4	3
120	6	1	2	1	1	7	0	1	3	5	1	1	5	3	5	4	0	4	0	3	1	2	3	2	2	0	1	5	2	2	1	2	0	1	1	2	4	1	3	4	1	0	1	4	5	2	4	6	3
130	6	1	2	1	1	8	0	1	3	4	1	1	5	3	7	1	0	3	0	2	1	2	3	2	1	0	1	7	1	2	2	1	0	2	2	2	2	1	2	2	1	0	1	5	5	2	2	10	3
140	5	1	2	2	1	8	0	1	2	6	1	1	5	3	4	0	0	2	0	1	1	2	2	2	1	0	1	4	1	2	4	1	0	1	2	1	2	1	2	2	3	0	1	7	6	4	1	5	4
150	3	2	2	0	1	8	0	1	2	5	1	1	3	2	4	0	0	2	0	1	1	2	2	2	1	0	1	4	1	3	3	1	0	1	3	1	1	2	2	2	5	0	1	8	5	4	1	4	5
160	2	1	2	0	1	7	0	1	2	6	1	1	3	2	4	0	0	2	0	1	1	2	5	3	1	0	2	4	1	3	1	1	0	1	1	1	1	2	1	2	3	0	1	6	4	3	1	4	6
170	1	1	2	0	1	6	0	1	3	5	1	1	3	2	6	0	0	3	0	0	1	2	3	5	1	0	2	2	1	2	1	1	0	1	1	1	1	2	1	2	3	0	1	5	3	1	3	4	5
180	0	1	2	0	2	6	0	1	3	6	1	1	3	2	5	0	0	4	0	0	1	2	3	4	1	0	2	0	1	1	1	1	0	0	1	2	1	3	1	2	2	0	1	5	1	1	2	4	4
190	0	1	2	0	3	5	0	1	5	8	1	1	3	2	7	0	0	4	0	0	1	2	2	4	1	0	2	0	1	0	1	1	0	0	1	2	0	2	2	3	2	0	1	5	0	1	2	3	6
200	0	1	2	0	2	4	0	2	4	5	1	1	1	2	5	0	0	4	0	0	1	2	2	4	1	0	1	0	1	0	0	1	0	0	1	1	0	2	2	2	2	0	1	5	0	1	1	4	4
210	0	1	2	0	1	5	0	1	3	5	1	1	1	3	3	0	0	3	0	0	1	2	2	5	1	0	0	0	0	0	0	1	0	0	1	1	0	2	3	2	3	0	1	5	0	1	1	3	5
220	0	1	2	0	1	5	0	1	2	2	1	1	1	3	5	0	0	3	0	0	1	2	2	4	1	0	0	0	0	0	0	1	0	0	1	1	0	2	3	1	2	0	1	5	0	1	1	3	5
230	0	1	1	0	0	5	0	1	2	3	1	1	1	3	3	0	0	4	0	0	1	3	2	4	1	0	0	0	0	0	0	1	0	0	1	0	0	2	3	2	2	0	1	6	0	1	1	2	4
240	0	0	1	0	0	6	0	1	6	3	1	0	1	3	1	0	0	3	0	0	1	2	1	5	1	0	0	0	0	0	0	1	0	0	2	0	0	2	3	2	1	0	1	6	0	1	1	2	4
250	0	0	1	0	0	5	0	1	5	5	0	0	1	3	1	0	0	3	0	0	0	2	2	3	0	0	0	0	0	0	0	0	0	0	2	0	0	1	3	2	1	0	1	5	0	1	1	2	4
[truncated: 51 more columns]
