# Supplementary material for: Neural precursor cells rescue symptoms of Rett syndrome by activation of the Interferon γ pathway
Source: EMBO Mol Med. 2024 Sep 20;16(12):3218–46. doi: 10.1038/s44321-024-00144-9 (PMC11628625; doi:10.1038/s44321-024-00144-9)
Supplement: Supplementary file 3 — Source data Fig. 1 [file 44321_2024_144_MOESM3_ESM.zip › Figure 1/1D/1D_total dendritic length.xlsx]

## Sheet: total dendritic lenght
WT_CTRL	WT+NIH	WT+NPCs	KO-CTRL	KO+NIH	KO+NPCs
4713.56	10442.3	6427	8134.01	6767.02	11269.5
4730.09	5871.88	12983	7863.07	5554.02	10671.3
12317.6	10578.8	9067	3772.87	9496.38	5173.2
6747.63	1996.78	7082	3084.25	14811.3	4457.56
4128.31	2341.02	2996	4393.51	13918.9	3226.1
9358.63	3838.53	4914	3739.32	14874.1	4786.38
3870.57	2769	2430	3631.24	11043	6347
4196.58	5108.63	2936	7044.09	7823.15	14543.7
4556.26	8089.45	2503	11365.9	5473.98	8408.2
4045.89	14492.2	2079	10956.8	10166.8	10824.9
8674.6	9330.14	3233	2344.6	5187.68	16187.3
7763.46	3298.24	11468	6414.49	4144.24	2727.9
9113.5	11990.3	9318	7464.01	4852.01	2084.74
9717.09	9450.8	5326	8838.59	2740.39	13250.3
2029.7	2087.23	5821	4935.48	7215.58	4700.19
12553.3	8943.57	7310	2974.61	3035.3	11002.1
17876.4	636.217	5676	8260.46	2094.22	8976.3
6493.85		6732	2541.61	3925.7	9219.14
1632.2		11700	5138.4	5550.43	7250.79
3002.94		4042	4868.55	8979.72	8736.1
7211.64		12489	2199.4	6047.15	4351.51
8225.1		5176	1595.01	3758.54	8291.54
14269.3		6116	2161.49	6704.69	15532
6357.54		11302	1195.81	5966.56	6629.97
6109.67		12812	2578.01	1340.87	5284.47
10155.7		6766	3813.82		4617.7
7898.44		4091	7811.5		9338.24
10298.1		1989	5175.37		5125.77
4133.02		8406	3994.03		6087.95
5039.04		11785	3541.37		6567.35
6845.74		6114	1027.08		2752.82
977.81		6843	3839.86		1627.08
2373.19		4822	1306.51		3702.01
		9622	1062.13		4577.89
		6727	1487.98		14549
		5044	1240.18
		3262	1851.81
		3545	1308.72
		4158	730.513
