# Supplementary material for: Neural precursor cells rescue symptoms of Rett syndrome by activation of the Interferon γ pathway
Source: EMBO Mol Med. 2024 Sep 20;16(12):3218–46. doi: 10.1038/s44321-024-00144-9 (PMC11628625; doi:10.1038/s44321-024-00144-9)
Supplement: Supplementary file 3 — Source data Fig. 1 [file 44321_2024_144_MOESM3_ESM.zip › Figure 1/1F/1F_synapsin puncta density.xlsx]

## Sheet: Synapsin puncta density
WT_CTRL	WT+NIH	WT+NPCs	KO-CTRL	KO+NIH	KO+NPCs
1	9	22	1	1.6667	2
2	20.5	21.6667	1	6	7.6667
16.5	15.3333	9.5	3.6667	7	5.6667
3	4	7.5	7	5.3333	10.6667
13	8.6667	3.3333	6.3333	0.6667	3.6667
11.5	1.6667	11	6.6667	4	9
4.5	5	10	3.3333	1	12.6667
16.3333	2	13.6667	1.5	2.3333	9.5
4	10.3333	20.12	7.6667	7.6667	5.22
11.3333	6.5	25.33	5.3333	7.6667	17.14
13	5	13.41	7	2.3333	14.16
23	18	23.85	1.3333	2.6667	7.45
12.6667	0.5	14.16	5	7.3333	15.65
8	6	14.9	4.6667	6.3333	2.24
9	1	26.09	4	4	2.24
1.3333	25	19.37	2	0	9.69
8.33333	1	9.69	2.3333	6	8.94
17.3333	1.3333	0	1.5	8.6667	14.16
5	1	0	1.6667	0	17.88
4.3333	9.3333	13.41	4.3333	1	4.47
2	8.3333	6.71	2	2.3333	10.43
2.6667	7.5	17.88	1.3333	4	5.22
0.6667	0	4.47	0.74	8.94	5.22
5.6667	0	2.24	5.22	4.47	9.69
17.88	8.94	12.429	0.74	0.74	5.118
14.91	23.85	5.118	0.74	1.49	8.042
14.91	6.71	4.387	0	0.74	21.934
5.22	29.06	1.462	1.49	0	9.505
5.96	5.22	26.321	2.24	0	7.677
14.16	9.69	20.837	0.74	0	6.58
5.22	2.98	5.118	0	0	12.429
5.59	25.33	10.236	0	0	7.311
8.94	2.24	6.58	5.22	0	14.623
2.24	13.41	5.849	0.74	0	8.774
2.98	27.94	15.354	1.49	0	16.085
4.47	20.12	6.58	3.73	0	8.774
5.22	14.16	18.278	2.24	0	8.774
1.49	7.45	10.236	0.74	0	4.387
2.24	14.9	5.484	0	0	22.665
1.49	27.56	19.741	0	0	5.118
5.22	3.73	3.29	0	0	3.29
3.73	11.92		0	0	3.656
0.74	7.45		0	0	10.236
5.22	8.2		0	2.925	13.892
5.96	13.892		0	2.193	17.547
14.16	7.311		2.925	0	7.311
17.14	12.429		6.58	3.656	16.451
23.09	9.87		5.118	0.731	13.16
26.09	0.731		1.462	0	8.042
22.35	2.925		2.925	2.193
6.58	2.193		0.731	1.462
8.042	3.29		1.462	4.387
19.009	9.505		2.193	5.484
17.547	4.387		6.58	1.462
14.623	8.042		1.462	3.656
2.193	5.118		2.193	7.311
9.505	2.925		1.462	4.387
5.118	3.29		0.731	4.387
7.311			1.462	2.925
11.698			2.193
18.278			2.925
12.064			5.849
13.892			0
10.967			0.731
5.849			0.731
0			2.925
2.925			0.731
7.677			4.387
7.311
10.236
4.387
7.677
2.193
19.009
5.118
12.064
3.656
9.87
