# Supplementary material for: Neural precursor cells rescue symptoms of Rett syndrome by activation of the Interferon γ pathway
Source: EMBO Mol Med. 2024 Sep 20;16(12):3218–46. doi: 10.1038/s44321-024-00144-9 (PMC11628625; doi:10.1038/s44321-024-00144-9)
Supplement: Supplementary file 3 — Source data Fig. 1 [file 44321_2024_144_MOESM3_ESM.zip › Figure 1/1G/1G_shank puncta density.xlsx]

## Sheet: Shank2 puncta density
WT_CTRL	WT+NIH	WT+NPCs	KO-CTRL	KO+NIH	KO+NPCs
7	15.5	10.6667	3	2.3333	5.6667
6.6667	14	5.3333	2	10.3333	15.6667
16.3333	14	15.5	5.3333	9	15.3333
13.5	6.6667	7	1.3333	7.6667	18
9	18	4.3333	4.6667	4	13.6667
5.6667	5.3333	5	4.3333	5	4.3333
20	8	8.5	9	1.3333	18.6667
1	8.5	7	1	0	21.5
11	8	5.67	10	8.6667	1.09
5	6	8.29	11.3333	9.6667	6.32
7.3333	5.5	8.29	1.3333	6	1.09
6	8	11.12	1.6667	1	0.44
24.3333	11.5	9.16	2.6667	10	1.31
15	13.5	8.72	10.6667	10	0
3	13	11.12	4.3333	11	1.74
8	3.6667	4.58	5	11.6667	1.31
4	1.3333	4.14	2.6667	2.6667	7.85
8.6667	5.6667	6.98	8.5	3	0
4.3333	6.6667	6.76	0	1.6667	1.09
6.5	6	9.16	2.6667	2	1.96
0.6667	7	7.85	8	2.3333	0
0.6667	1.3333	7.85	3	3.6667	1.09
4	5	3.93	0.22	2.5	0.87
0	11.56	8.5	4.36	3.05	3.93
5.6667	9.16	23.382	0.65	0	30.498
6.54	9.81	7.116	0	4.14	21.348
5.89	7.41	3.05	0	0	22.365
9.6	9.81	6.1	0	0	9.149
2.62	6.76	18.299	0.65	0	7.624
5.02	8.94	18.299	1.09	0	24.398
3.93	5.89	5.083	0	0	30.498
0.44	11.12	13.216	0	0	15.249
5.89	9.38	18.299	0	0	44.73
7.41	12.43	18.299	0	0	23.382
0	8.18	10.674	0	0.44	50.829
10.03	8.18	7.624	0	0	22.365
10.47	5.45		0	0	31.514
11.12	1.53		0	0.22	26.431
11.78	1.96		4.91	0	28.464
10.9	9.38		10.03	0.65	11.182
13.08	13.3		5.02	0.65	10.674
10.69	11.56		3.05	0	19.315
8.07	8.94		1.96	0	20.332
9.6	14.61		4.36	0	33.547
13.52	9.38		0.22	0	25.415
10.47	6.32		1.017	5.083	14.232
6.11	4.36		1.017	3.05	24.398
8.72	11.182		1.017	4.066	33.547
4.14	16.265		4.066	7.624	22.365
7.2	12.199		0	1.525
7.85	1.017		0	10.166
2.033	7.116		1.017	4.575
1.017	4.066		0	2.033
16.265	3.05		3.05	2.033
5.083	1.017		0	12.199
10.166	6.1		0	7.116
9.149	7.116		9.149	12.199
8.133	6.1		9.149	3.05
4.066	0		9.149	5.083
4.066	4.575		4.066	2.033
18.299			0
18.299			6.1
12.199			7.116
8.133			7.116
4.066			7.116
17.282
6.1
3.05
9.149
14.232
9.149
3.05
0
1.017
13.216
0
13.724
1.017
4.575
