# Supplementary material for: Neural precursor cells rescue symptoms of Rett syndrome by activation of the Interferon γ pathway
Source: EMBO Mol Med. 2024 Sep 20;16(12):3218–46. doi: 10.1038/s44321-024-00144-9 (PMC11628625; doi:10.1038/s44321-024-00144-9)
Supplement: Supplementary file 3 — Source data Fig. 1 [file 44321_2024_144_MOESM3_ESM.zip › Figure 1/1H/1H_colocalized puncta density.xlsx]

## Sheet: colocalized puncta density
WT_CTRL	WT+NIH	WT+NPCs	KO-CTRL	KO+NIH	KO+NPCs
0	4.79	1.31	0.87	3.05	9.15
0	4.36	6.54	0	0.44	0.87
0	2.61	5.23	1.74	1.31	5.23
6.54	0.44	5.23	0	1.74	4.36
0	0	2.61	0	1.74	5.23
3.92	3.49	0.87	1.31	0	2.61
7.84	0	1.74	0.87	0.44	1.74
3.92	7.19	3.49	2.18	0	9.15
2.61	2.61	6.66667	2.18	2.18	1.33333
5.66	4.79	7.66667	1.31	3.05	0
8.71	6.1	5.66667	0.44	2.61	0
3.05	1.31	9	0.44	3.92	0
3.92	4.79	3.33333	1.31	0.44	0
0.44	0.44	5	1.31	3.92	0.333333
5.23	0.44	8	0.87	1.74	0.333333
2.18	0.87	7.33333	2.18	1.31	0.666667
1.31	0	3	0.87	0	1
0	0.44	0	0	0.65	1
0.44	0.44	4.33333	0.87	0.87	1.66667
0	0.87	1	0.87	0	0
0	3.05	4.66667	0	0	1.33333
3.92	0.87	2.33333	0	0.44	0
2.33333	0	3.33333	0	0	0
3.66667	4	1.66667	0	0.333333	0
0.666667	6.66667	2	0	0	6.7121
1	1.33333	7.33333	0	2	10.0682
1.33333	7	6.66667	0	0	18.4583
1.66667	2	6.33333	0.333333	0	10.0682
0	6	6.66667	0	0	4.47474
1.33333	1.66667	13.3333	0	0	14.5429
1.33333	14	6.7121	0	0	21.255
0.333333	3	1.11868	0	0	10.0682
0.666667	6.66667	4.47474	0	0	12.3055
0.666667	4.66667	4.47474	0	0	15.6616
1.66667	6.33333	10.0682	0.333333	0	7.83079
1.33333	4	18.4583	0	0	12.3055
0.666667	4.33333	3.35605	0	0	6.7121
2.33333	2	11.1868	0	0	8.94947
2	3.66667	12.3055	0	0	7.83079
4.66667	8.33333	8.94947	0	0	15.6616
8	1.33333	7.83079	0	0	21.255
0	8	4.47474	0	0	4.47474
1.11868	6.33333	16.7803	0	0	20.1363
0	11.1868	7.83079	1.11868	0	6.7121
1.11868	5.59342	13.4242	0	0	4.47474
4.47474	10.0682		0	1.32564
0	3.35605		2.23737	2.23737
1.11868	1.11868		0	1.11868
6.7121	1.67803		0	3.35605
1.11868	2.23737		0	1.11868
6.7121	8.94947		0	1.11868
1.11868	1.11868		0	0
0	0		0	3.35605
2.23737	1.67803		0	1.11868
5.59342			0	2.23737
2.23737			0	3.35605
1.67803			0	0
2.23737			0	0
2.23737			0
3.35605			0
1.11868			0
0			1.11868
5.59342			0
6.7121			0
2.23737			0
3.35605			0
1.11868
5.03408
