# Supplementary material for: Neural precursor cells rescue symptoms of Rett syndrome by activation of the Interferon γ pathway
Source: EMBO Mol Med. 2024 Sep 20;16(12):3218–46. doi: 10.1038/s44321-024-00144-9 (PMC11628625; doi:10.1038/s44321-024-00144-9)
Supplement: Supplementary file 3 — Source data Fig. 1 [file 44321_2024_144_MOESM3_ESM.zip › Figure 1/1I/1I_western blot BDNF.xlsx]

## Sheet: Western blot BDNF
WT_CTRL	WT+NPCs	KO_CTRL	KO+NPCs
114.51	125.93	71.42	76.07
94.83	175.43	61.42	92.2
90.66	164.8	68.11	93.42
108.83	120.99	47.49	87.08
112.17	110.06	49.81	70.18
79	177.89	98.64	50.93
121.51	165.2	45.7	108.26
125.54	148.808	101.54	161.39
81.08	173.769	83.94	93.17
91.19	154.896	57.66	184.6
86.46		113.68	129.877
94.22		117.905	99.8457
74.0172		95.1892	138.24
134.771		38.5981
91.2118
