# Supplementary material for: Neural precursor cells rescue symptoms of Rett syndrome by activation of the Interferon γ pathway
Source: EMBO Mol Med. 2024 Sep 20;16(12):3218–46. doi: 10.1038/s44321-024-00144-9 (PMC11628625; doi:10.1038/s44321-024-00144-9)
Supplement: Supplementary file 3 — Source data Fig. 1 [file 44321_2024_144_MOESM3_ESM.zip › Figure 1/1K/1K_synapsin puncta density.xlsx]

## Sheet: Synapsin puncta density_HET
WT_CTRL	WT+NPCs	HET_CTRL	HET+NPCs
2.66667	2	1.33333	2.33333
2.5	2.33333	0.333333	1.5
1	4.33333	2	2.66667
3	2.66667	0	2.5
4	1.66667	1	3.33333
3	3.5	0	2.66667
2.39	6.33333	1.33333	1.66667
3.66667	3.66667	0.333333	1
6	2	0	2
3.33333	4	1	0.666667
2.33333	2.33333	0	4
5.66667	3.33333	2.66667	1
5	1.12674	3	0
4.66667	1.69011	3	2
6	3.38022	3.66667	5.66667
2.33333	2.25348	0.333333	5.33333
7	5.6337	0.666667	4
2	3.38022	1.66667	2.33333
1.66667	5.07033	1.66667	3.5
1.33333	1.30082	2.33333	3
3.33333	1.69011	1.5	1
2	7.88718	1.33333	4
1.66667	3.38022	1	1.5
2.66667	3.38022	1.66667	2
4.33333	3.94359	1.33333	3.33333
5	5.07033	0.333333	4.66667
2	0.845055	2	3
3.33333	1.69011	1.33333	3.33333
5	3.38022	0.666667	2
4.50696	2.25348	1	3
5.6337	2.81685	0.5	0.333333
1.69011	1.69011	0	4
5.6337	1.12674	1.5	6.66667
2.81685	1.12674	0	2
5.6337		0	3.33333
7.60549		0.333333	5.6337
5.07033		0	0.56337
6.19707		1.5	2.81685
1.12674		2.5	3.94359
0.56337		5.5	3.38022
2.81685		1	3.94359
1.69011		1	3.38022
3.94359		1	2.81685
3.38022		1	2.81685
2.81685		5.33333	0
3.38022		0.333333	1.69011
5.6337		1	1.69011
2.81685		0	2.81685
3.38022		3.33333	0
1.69011		1	2.81685
1.69011		1.66667	1.69011
1.69011		2.33333	1.12674
6.19707		1.33333	0
4.50696		4	0
1.12674		1.66667	3.38022
6.19707		0.666667	2.25348
2.81685		0.5	0.56337
4.50696		1	3.38022
3.38022		1.12674	1.69011
2.25348		1.23998	3.38022
1.12674		0.56337	1.69011
3.94359		0.56337	2.81685
4.50696		0	3.38022
2.81685		1.12674	2.81685
2.81685		3.94359	2.25348
2.25348		3.94359	2.25348
1.12674		1.69011	1.69011
2.25348		1.12674	3.38022
		0	2.81685
		2.81685	5.07033
		2.25348	7.88718
		1.69011	2.25348
		1.12674	6.76044
		5.07033	2.81685
		1.69011	2.25348
		3.38022	0.56337
		0	3.94359
		0.56337	1.12674
		0.56337	5.07033
		1.12674	7.32381
		2.81685	2.53516
		3.38022	5.07033
		1.12674	1.12674
		1.69011
		4.50696
		4.22527
		1.69011
		0.845055
		0
		1.12674
		0
		1.12674
		1.12674
		0.56337
		2.25348
		1.12674
		2.25348
		1.12674
		0
		2.81685
		2.81685
		1.69011
		1.69011
		2.25348
		0.56337
		1.69011
		3.38022
		2.53516
		1.12674
