# Supplementary material for: Neural precursor cells rescue symptoms of Rett syndrome by activation of the Interferon γ pathway
Source: EMBO Mol Med. 2024 Sep 20;16(12):3218–46. doi: 10.1038/s44321-024-00144-9 (PMC11628625; doi:10.1038/s44321-024-00144-9)
Supplement: Supplementary file 4 — Source data Fig. 2 [file 44321_2024_144_MOESM4_ESM.zip]

Archive with 27 entries (19 files):
- Figure 2/2B/
- Figure 2/2B/KO_NPCs/
- Figure 2/2B/KO_NPCs/MAP2_KO_NPCs.tif
- Figure 2/2B/KO_NPCs/MERGE_KO_NPCs.tif
- Figure 2/2B/KO_NPCs/SHANK_KO_NPCs.tif
- Figure 2/2B/KO_NPCs/SYN_KO_NPCs.tif
- Figure 2/2B/KO_NPCsKO/
- Figure 2/2B/KO_NPCsKO/MAP2_KO_NPCsKO.tif
- Figure 2/2B/KO_NPCsKO/MERGE_KO_NPCsKO.tif
- Figure 2/2B/KO_NPCsKO/SHANK_KO_NPCsKO.tif
- Figure 2/2B/KO_NPCsKO/SYN_KO_NPCsKO.tif
- Figure 2/2B/KO_UT/
- Figure 2/2B/KO_UT/MAP2_UT.tif
- Figure 2/2B/KO_UT/MERGE_KO_UT.tif
- Figure 2/2B/KO_UT/SHANK_KO_UT.tif
- Figure 2/2B/KO_UT/SYN_KO_UT.tif
- Figure 2/2B/WT_UT/
- Figure 2/2B/WT_UT/MAP2_WT_UT.tif
- Figure 2/2B/WT_UT/MERGE_WT_UT.tif
- Figure 2/2B/WT_UT/SHANK_WT_UT.tif
- Figure 2/2B/WT_UT/SYN_WT_UT.tif
- Figure 2/2C/
- Figure 2/2C/2C_synapsin puncta density.xlsx
- Figure 2/2D/
- Figure 2/2D/2D_shank puncta density.xlsx
- Figure 2/2E/
- Figure 2/2E/2E_colocalized puncta density.xlsx
