# Supplementary material for: Neural precursor cells rescue symptoms of Rett syndrome by activation of the Interferon γ pathway
Source: EMBO Mol Med. 2024 Sep 20;16(12):3218–46. doi: 10.1038/s44321-024-00144-9 (PMC11628625; doi:10.1038/s44321-024-00144-9)
Supplement: Supplementary file 4 — Source data Fig. 2 [file 44321_2024_144_MOESM4_ESM.zip › Figure 2/2C/2C_synapsin puncta density.xlsx]

## Sheet: Synapsin puncta density
WT_UT	KO_UT	KO+WT NPC	KO+NPC KO
4.67	3	2.67	7.33
6.67	2.67	15.67	2.67
6.33	1.33	4.67	6.67
3.67	4	10.33	3
8.67	4.67	5.33	5.33
7.67	3.67	3.67	7.33
3.67	1	3.33	3.67
5	1.67	3.67	5.67
4.33	4.33	3.33	5
10.67	2	6.67	7.67
4.67	0.33	2.67	2
3	1.33	3.67	6
3.67	5.33	6.67	6.33
3	4	9.33	2
4.33	1	3	4.67
5	0.67	4.33	9.67
4.67	0	1.33	5.33
3.33	0.67	1.33	6
4.67	6.67	1.67	3
1.33	4.67	3	4.33
5	1.33	2.67	2.67
2	3.33	5.67	4
6.33	2.67		5
8	1.33	13.67	4.67
7.33	1.67	5.67	7
2.33	1.67	4.67	13
0.67	0.33	4	9.33
3.67	4.33	5	9.67
5.33	9	11.67	9.67
3.67	7.67	9.67	1.33
4	2.33	12.67	3
0.33	1.67	7	3.33
3.67	2.67	4.67	2.67
1.33	3.33	3.33	5
13.6667	9	6.67	10
8.33333	2	6.33	4.33
14.6667	6	10.33	7
10	5.67	9	4.33
9.66667	3	3.33	3
9.33333	7	5.67	8.67
14	0	5	8.67
3.66667	7	8	2.67
4.33333	8	7	2.67
16.3333	4	3.66667	7.67
5	2.67	4	2.33
6	4.33	1.33333	10
10	1	5.33333	8.33
9	3.33	6.66667	8.67
7	0.33	7.66667	11
3	3.67	2.33333	5
6	0.33	5	1.67
9	2.33	4.66667	7.66667
5.33333	2.33	5.33333	2.33333
4	1.67	3.66667	3
2	2.33	7	4.66667
2.33333		8.66667	6.33333
2.66667	3.33	6.33333	3.33333
1.66667	1	9.33333	10
2	2	5	6.66667
12	6.33333	2	1.66667
2.66667	2.33333	6	2.33333
4.66667	1	0.666667	5.66667
4.66667	2.66667	0.666667	6.33333
12.6667	1.66667	2.33333	6
3.66667	2	6	5.66667
5.33333	1.66667	2.66667	3.33333
7	3	2	4
8.33333	0.333333	7	3.66667
9		4.66667	16
6	3.33333	0.333333	8.33333
5	1	8	3.66667
11	1.66667	10.6667	1.66667
8.33333	2.33333	7.66667	10.3333
16.3333	2.33333	6.66667	6.33333
3.33333	2.66667	6	7.33333
4.66667	1.66667	2.33333	10
8.33333	2.33333		5
10	0.333333		4.66667
9	1		1
12.6667	0.666667		2.66667
	1.33333		5.66667
	0.333333		2
			2.33333
			0.666667
			1.33333
			6.66667
			15
			3.33333
			4.33333
