# Supplementary material for: Neural precursor cells rescue symptoms of Rett syndrome by activation of the Interferon γ pathway
Source: EMBO Mol Med. 2024 Sep 20;16(12):3218–46. doi: 10.1038/s44321-024-00144-9 (PMC11628625; doi:10.1038/s44321-024-00144-9)
Supplement: Supplementary file 4 — Source data Fig. 2 [file 44321_2024_144_MOESM4_ESM.zip › Figure 2/2D/2D_shank puncta density.xlsx]

## Sheet: Synapsin puncta density
WT_UT	KO_UT	KO+WT NPC	KO+NPC KO
1	0.33	1.3	7
1.67	0.67	5.3	5.67
2.67	1.67	2.3	1.33
0.33	2.67	3.7	2.33
3	2.33	6.7	3.33
2.33	1	2.3	6.67
2.33	0.33	3.7	2.33
1.67	0.33	2.3	2.67
3.33	1.33	9.7	2.67
4	0.67	5.3	1.33
2	0	12	0.33
0.67	0.33	10	0.33
5	1	7.7	1.33
3	1.33	8.7	0.33
3.67	0.33	2.3	0.67
3.33	0.33	5	6.67
3.33	0	1	3.33
6.33	0.33	3.67	1.67
2.33	3.67	0.67	3.33
3		1	7
2.33	0	0.67	1
3.33	1.67	0.67	4
3.67	0.67	2.67	0.67
6	0.67	1	1
3.67	1	2.33	1.33
0	0.67	0.67	12.33
1	0.67	0	6.67
1.33	0.67	1.33	6.33
2.67	1.67	10.67	4.33
1.33	1.67	10	2
1.33	1.33	0.67	0.67
1	1	0	1
7.33	1	0.33	4.33
5	2	0.33	6
8.33333	1.67	5.33	6
3.33333	0.33	1.33	3
6	1.33	2	6
5		1.67	2.67
4.33333	0.33	0.67	1.33
3.66667	0.67	2.33	13
	0	0.666667	8.33
		6.66667	1
8.33333	2.67	3.66667	1
2.33333	3.33	2.66667	8.67
1.66667	1	1.66667	3.67
1.33333	2.67	1	3.67
4	1	3.66667	2.33
2.66667	0.67	8	1.67
8.66667	1	7.66667	4.67
2		1.66667	4.33
1.66667	1.33	7.66667	1
3.33333	0.67	6.66667	0.333333
0.333333	0.33	10.6667	2
2.33333		1.66667	0
1.33333	0.67	1.66667	1
4	0.33	2.66667	2.66667
0	1.33	3.66667	2.33333
0	1.33	5.33333	1.33333
4.66667	2	2	3
9.66667		4.33333	1.33333
6	0.666667	1.66667	2.33333
1.33333	0.333333	0.333333	3.33333
2	0.333333	0	2.66667
10.3333	1	1	2.33333
1	0.666667	0.666667	1.33333
2.66667	2	0.333333	1
8	0.333333	3	5
5	0.666667	2.66667	2
5	0.666667	0.666667	0.333333
10.6667	0.333333	1.66667	0
4.66667	0.666667	7.66667	0.333333
5	0.666667	7.33333	0
1	1.66667	6	1.33333
4	1	3	1
2	1	6.33333	0.333333
0.333333	0.666667	0.666667	0
3	1		5
2.66667	0		3.33333
3.66667	1		4
3.66667	0.666667		5.33333
	0.333333		8.66667
	0.333333		7.66667
			3.33333
			4
