# Supplementary material for: Neural precursor cells rescue symptoms of Rett syndrome by activation of the Interferon γ pathway
Source: EMBO Mol Med. 2024 Sep 20;16(12):3218–46. doi: 10.1038/s44321-024-00144-9 (PMC11628625; doi:10.1038/s44321-024-00144-9)
Supplement: Supplementary file 4 — Source data Fig. 2 [file 44321_2024_144_MOESM4_ESM.zip › Figure 2/2E/2E_colocalized puncta density.xlsx]

## Sheet: Synapsin puncta density
WT_UT	KO_UT	KO+WT NPC	KO+NPC KO
2.33333	0	0.33	1.66667
1	0	0.67	0.333333
1.33333	0.333333	2.33	4.33333
0	0	0	2
0	0.333333	1.33	2.33333
1	0.666667	1.33	2.33333
1.33333	0.333333	0.67	1.66667
0	0	1.33	1.33333
0.666667	0.333333	1	1
1	1	0.67	0
1.33333	0.666667	0.67	1
0.666667	0	0.33	1.33333
3	0.333333	1	1.66667
1	0	0.33	1
1	0	0.33	2.66667
2.33333	0	2.33	2.66667
1.33333	0.333333	0	2
0.666667	2.33333	0.33	1
0	3.33333	2.33	1.66667
1	0.333333	0.33	0.333333
0.333333	0.333333	1.33	0
1	0	0	0
1	1	3.67	0
1	0	2	2.33333
2.66667	0	0.67	0
0	0	0	2
0.333333	2.33333	0	0.666667
1	0.666667	3.67	0
0.666667	0	0.33	2
0.666667	0	2.67	2
0	0	1.33	0.333333
1.33333	0.333333	0.67	0.333333
2	0	0.33	0
1	0	0.67	0.333333
6	0	2	5
3.33333	1.66667	2	2.66667
2.33333	3.33333	1.33333	0
3	0.666667	1	0
0.333333	0	0	0.333333
1.33333	0	0.333333	1
0.666667	0	2	2.66667
1.33333	0.333333	2	1.66667
1.33333	0.67	0	0.333333
1	0	0	0.666667
1	0	0.333333	0
1	0	0	0.333333
0.333333	0	0	1
1.33333	0	0.333333	2
0.333333	0	0	2
0.333333	0.67	0.333333	0.333333
0.666667	0	1	0.333333
	0	0	0.333333
	0	0	0
0.666667	0	0	0.333333
0.333333	0	0	0.333333
0.333333	1	0	0.666667
0.333333	0	0.333333	0
1	0	0.666667	0.666667
0.333333	0.333333	0.333333	0.333333
0.333333	0	0	0
0.666667	0	0	1.66667
0.666667	1.33333	0	0
1.66667	0	0	0.333333
0	0	0.333333	0.333333
0	0	1	3.33333
0.333333	0.333333	1.33333	0.333333
4.33333	0	0.333333	0
0.333333	0	0.666667	0.666667
0	0.333333	0	0.333333
2.33333	0		0
0.666667	0		0
0.333333	0		0
1	0		0
1.33333	0		0
1.33333	0		0
0	0		0
0.666667	0		0
0.666667	0		0
0.333333			0.666667
0.333333			0
1			0
1			0.666667
0			0
			0
			0.333333
			2.66667
			0.333333
			0
