# Supplementary material for: Neural precursor cells rescue symptoms of Rett syndrome by activation of the Interferon γ pathway
Source: EMBO Mol Med. 2024 Sep 20;16(12):3218–46. doi: 10.1038/s44321-024-00144-9 (PMC11628625; doi:10.1038/s44321-024-00144-9)
Supplement: Supplementary file 5 — Source data Fig. 3 [file 44321_2024_144_MOESM5_ESM.zip]

Archive with 32 entries (23 files):
- Figure 3/3A/
- Figure 3/3A/KO_CM_NIH3T3/
- Figure 3/3A/KO_CM_NIH3T3/MAP2_KO_CM_NIH3T3.tif
- Figure 3/3A/KO_CM_NIH3T3/MERGE_KO_CM_NIH3T3.tif
- Figure 3/3A/KO_CM_NIH3T3/SHANK_KO_CM_NIH3T3.tif
- Figure 3/3A/KO_CM_NIH3T3/SYN_KO_CM_NIH3T3.tif
- Figure 3/3A/KO_CM_NPCs_KO/
- Figure 3/3A/KO_CM_NPCs_KO/MAP2_KO_CM_NPCs_KO.tif
- Figure 3/3A/KO_CM_NPCs_KO/MERGE_KO_CM_NPCs_KO.tif
- Figure 3/3A/KO_CM_NPCs_KO/SHANK_KO_CM_NPCs_KO.tif
- Figure 3/3A/KO_CM_NPCs_KO/SYN_KO_CM_NPCs_KO.tif
- Figure 3/3A/KO_CM_NPCs_WT/
- Figure 3/3A/KO_CM_NPCs_WT/MAP2_KO_CM_NPCs_WT.tif
- Figure 3/3A/KO_CM_NPCs_WT/MERGE_KO_CM_NPCs_WT.tif
- Figure 3/3A/KO_CM_NPCs_WT/SHANK_KO_CM_NPCs_WT.tif
- Figure 3/3A/KO_CM_NPCs_WT/SYN_KO_CM_NPCs_WT.tif
- Figure 3/3A/KO_UT/
- Figure 3/3A/KO_UT/MAP2_KO_UT.tif
- Figure 3/3A/KO_UT/MERGE_KO_UT.tif
- Figure 3/3A/KO_UT/SHANK_KO_UT.tif
- Figure 3/3A/KO_UT/SYN_KO_UT.tif
- Figure 3/3A/WT_UT/
- Figure 3/3A/WT_UT/MAP2_WT_UT.tif
- Figure 3/3A/WT_UT/MERGE_WT_UT.tif
- Figure 3/3A/WT_UT/SHANK_WT_UT.tif
- Figure 3/3A/WT_UT/SYN_WT_UT.tif
- Figure 3/3B/
- Figure 3/3B/3B_synapsin puncta density.xlsx
- Figure 3/3C/
- Figure 3/3C/3C_shank puncta density.xlsx
- Figure 3/3D/
- Figure 3/3D/3D_colocalized puncta density.xlsx
