# Supplementary material for: Neural precursor cells rescue symptoms of Rett syndrome by activation of the Interferon γ pathway
Source: EMBO Mol Med. 2024 Sep 20;16(12):3218–46. doi: 10.1038/s44321-024-00144-9 (PMC11628625; doi:10.1038/s44321-024-00144-9)
Supplement: Supplementary file 5 — Source data Fig. 3 [file 44321_2024_144_MOESM5_ESM.zip › Figure 3/3B/3B_synapsin puncta density.xlsx]

## Sheet: Synapsin puncta density
WT_UT	KO_UT	KO_CM NPC-WT	KO_CM NPC-KO	KO_CM NIH3T3-KO
0.611688	6.11689	6.11689	15.9039	1.83507
0.611688	0	8.56365	17.739	0
0.611688	1.22338	10.3987	17.1273	0
4.28182	5.5052	7.95196	15.9039	0.611688
1.83507	3.05845	7.34027	14.6805	0.611688
7.34027	3.05845	10.3987	6.72858	1.83507
7.34027	5.5052	6.11689	7.34027	1.22338
14.0688	1.22338	2.44676	2.44676	1.22338
4.28182	3.05845	0.611688	1.83507	0
7.34027	1.83507	7.34027	4.58767	1.22338
5.5052	6.11689	0.611688	4.89351	0.611688
4.89351	1.22338	7.34027	3.67013	0
0.611688	6.72858	2.44676	3.05845	0
4.89351	2.44676	3.67013	6.72858	3.05845
0.611688	3.05845	0	13.4572	0
14.0688	0.611689	3.05845	8.56365	0.611688
7.34027	0	9.17534	1.22338	0
4.28182	0.611689	6.72858	0.611688	0
5.5052	0.611689	1.22338	12.2338	0
0.611688	0	0	8.56365	0
8.56365	0	1.83507	4.89351	0.917534
6.72858	1.22338	4.28182	1.83507	1.22338
3.05845	0	3.67013	1.83507	3.05845
1.83507	0.611689	1.83507	2.44676	1.22338
1.83507	0.611689	0.917534	1.83507	0
3.05845	0.611689	0.611688	4.28182	0
2.44676	1.22338	0.611688	3.05845	2.44676
10.3987	3.05845	1.22338	3.05845
9.17534	7.95196	0	7.34027
5	1.83507	0	14.6805
4	4.33333	0	18.9624
1.66667	2.33333	0	6.11689
8.33333	2	1	4.28182
2.66667	1	1	1.22338
1	0.333333	0.333333	7.34027
2.66667	0	0	15.9039
9	1.33333	0	9.78702
7.33333	3	1.33333	14.0688
1.66667	1.66667	0	7
1	1	0.333333	0.5
2.66667	0.333333	0.333333	1.33333
5.33333	3.66667	0.666667	3
5.5	0.333333	0.333333	2
7	0	1	3
3.33333	0.333333	1	1.66667
3.33333	0.666667	0	3.5
12.3333	1.66667	0	2
9	0.333333	0	1.66667
3	0.666667	1.33333	0.333333
3.66667	0.333333	0.666667	3.5
3.33333	1.33333	2	3.66667
12.6667	0.333333	0	0.333333
10.6667	0	2.81685	1.33333
2.33333	1.33333	2.25348	2.33333
3.66667	0	1.69011	2
1.66667	0	1.12674	3
		5.07033	1.66667
		1.69011	5
		3.38022	2.66667
		0	0.666667
		0.56337	0.333333
		0.56337	0
		1.12674	0.666667
		2.81685	1
		3.38022	2.33333
		1.12674	1
		1.69011	1.66667
		4.50696	2.81685
		4.22527	5.07033
		1.69011	7.88718
		0.845055	2.25348
		0	6.76044
		1.12674	2.81685
		0	2.25348
		1.12674	0.56337
		1.12674	3.94359
		0.56337	1.12674
		2.25348	5.07033
		1.12674	7.32381
		2.25348	2.53516
		1.12674	5.07033
		0	1.12674
		2.81685
		2.81685
		1.69011
		1.69011
		2.25348
		0.56337
		1.69011
		3.38022
		2.53516
		1.12674
