# Supplementary material for: Neural precursor cells rescue symptoms of Rett syndrome by activation of the Interferon γ pathway
Source: EMBO Mol Med. 2024 Sep 20;16(12):3218–46. doi: 10.1038/s44321-024-00144-9 (PMC11628625; doi:10.1038/s44321-024-00144-9)
Supplement: Supplementary file 5 — Source data Fig. 3 [file 44321_2024_144_MOESM5_ESM.zip › Figure 3/3C/3C_shank puncta density.xlsx]

## Sheet: Shank2 puncta density
WT_UT	KO_UT	KO_CM NPC-WT	KO_CM NPC-KO	KO_CM NIH3T3-KO
6.66667	7.33333	0	7	0
7	6.33333	1.33333	14.3333	0
10.3333	0.333333	6.33333	15	0
10.3333	6	0	11	0
6.66667	1	2	13	0.333333
4.33333	2.33333	1.33333	4.66667	0
5.33333	4	0	8.33333	0
5	0.333333	0	1.33333	0
15.3333	2.33333	0	2	0
14	0.666667	1.66667	1	0
8	3.33333	0.333333	3.66667	0
7	1.66667	4.66667	2	0
6.33333	5	4.33333	1.33333	0.333333
3.33333	1.66667	2.33333	2	0
3.33333	3.33333	1.66667	11.6667	0
11.6667	2.33333	0.666667	18	4
2.33333	3	2.33333	1.33333	0.333333
1.66667	5.33333	10	0.333333	0.333333
4.66667	3.66667	7.5	9	2
4.33333	0	10.3333	5.33333	1
6.33333	0	4	2.66667	2.66667
5	0.666667	0	1.33333	2.66667
1.33333	1	0.666667	2.33333	3.5
1	3.66667	6.33333	1	1.33333
6.66667	6	3.33333	5.66667	1
8.33333	3	3	2.66667	2.33333
3.66667	0	1	1	3
11	4.66667	8.66667	1	0
8.66667	5.33333	0	10.5	1.33333
10.4078	1.66667	1.33333	0.666667
9.02012	0.693855	1.33333	1.33333
1.38771	0	0	2
8.32627	1.38771	0	8
16.6525	0	0	8.33333
6.93855	0	0.693855	5.66667
17.3464	0	3.46928	8.66667
15.2648	0	6.2447	6.33333
1.38771	0.693855	0.693855	10.3333
0.693855	1.38771	0	4.85699
0.693855	0	0.693855	0
1.38771	1.38771	0	2.08157
1.38771	0.693855	2.77542	2.77542
5.20392	0	4.85699	0.693855
2.77542	0	0.693855	0.693855
0	0.693855	2.77542	0.693855
1.38771	0.693855	2.08157	3.12235
19.428	0.693855	0.693855	1.38771
9.02012	0	0	1.38771
2.08157	0.693855	0	0.693855
2.77542	0	1.38771	2.08157
5.55084	0	7.28548	0
16.6525	0.693855	3.46928	1.38771
11.7955	0	2.08157	0
1.38771	0	5.07033	1.38771
6.2447	0	1.69011	0.693855
1.38771	0	3.38022	2.08157
	0	0	1.38771
	1.04078	0.56337	5.55084
		0.56337	2.77542
		1.12674	2.77542
		2.81685	0
		3.38022	3.46928
		1.12674	0.693855
		1.69011	0
		4.50696	0
		4.22527	0
		1.69011	0
		0.845055	3.46928
		0	5.07033
		1.12674	7.88718
		0	2.25348
		1.12674	6.76044
		1.12674	2.81685
		0.56337	2.25348
		2.25348	0.56337
		1.12674	3.94359
		2.25348	1.12674
		1.12674	5.07033
		0	7.32381
		2.81685	2.53516
		2.81685	5.07033
		1.69011	1.12674
		1.69011
		2.25348
		0.56337
		1.69011
		3.38022
		2.53516
		1.12674
