# Supplementary material for: Neural precursor cells rescue symptoms of Rett syndrome by activation of the Interferon γ pathway
Source: EMBO Mol Med. 2024 Sep 20;16(12):3218–46. doi: 10.1038/s44321-024-00144-9 (PMC11628625; doi:10.1038/s44321-024-00144-9)
Supplement: Supplementary file 5 — Source data Fig. 3 [file 44321_2024_144_MOESM5_ESM.zip › Figure 3/3D/3D_colocalized puncta density.xlsx]

## Sheet: colocalized puncta density
WT_UT	KO_UT	KO_CM NPC-WT	KO_CM NPC-KO	KO_CM NIH3T3-KO
4.33333	0	0	7	0
2	0.333333	0	9.33333	0
0.666667	2.66667	0.666667	6.66667	0
2.33333	0.666667	0	5	0
0.333333	0	0	4.33333	0
2.66667	0	0.666667	0.333333	0
1.66667	1.66667	0	0	0
0.462	0.333333	0	2	0
0.333333	0.333333	0	0.333333	0
0	0	0	0.666667	0
1.66667	0	0.666667	0.666667	0
1	1.33333	0	2	0
1	1.33333	0.666667	5.33333	0
4.33333	0.333333	0	3.33333	0
2	0.666667	0	8	0
0.333333	0	0.333333	0.333333	0
0.666667	0.666667	0	0.333333	0
0.666667	2	0.333333	3.66667	0
2.33333	1	0	4.33333	0
0.333333	3.33333	0	0.333333	0
2.33333	1.33333	1.33333	0.333333	0
0	2.5	0	0.333333	0
2.66667	0	0.333333	0	0
4.66667	0	0	0	0
4.33333	1.33333	0	0	0
4.33333	0	0	0.333333	0
1.33333	0	0	0	0
2.33333	1.04133	0	0	0
0	0	0	2	0
0.333333	0	0.333333	1	0
1	1	0	0	0
0	2	0	2
3	0	0.37054	2.33333
1.8527	0	0	2
2.59378	1.66667	0	0.666667
3.33487	1.66667	0	4.66667
2.22324	2.33333	0	4
2.59378	0	0	5.33333
1.8527	3	0.741082	1
1.48216	0.666667	0	0.37054
3.70541	0	0.37054	0.37054
4.44649	0	0	0.555811
0.37054	0	0.37054	0
0.37054	0	0	0.37054
0	0	0.37054	0
1.48216	0	0.741082	0
0.37054	0	0.741082	0.37054
1.48216	0	0	0
0.37054	0	0	0
0.741082	0	0	0.37054
0	0	1.8527	0
0.37054	0	0.37054	0
0	0	0.741082	0
0.37054	0	0	0
1.8527	0	0	0.741082
1.8527	0	1.69011	1.11162
0.37054	0	4.50696	0.37054
1.11162	0	4.22527	0.741082
0	0	1.69011	0.37054
5.18757	0	0.845055	1.11162
2.22324	0	0	1.11162
2.22324	0	1.12674	0
2.22324	0	0	0
		1.12674	1.11162
		1.12674	0.37054
		0.56337	0
		2.25348	0
		1.12674	0
		2.25348	0
		1.12674	0
		0	0
		2.81685	0
		2.81685	5.07033
		1.69011	7.32381
		1.69011	2.53516
		2.25348	5.07033
		0.56337	1.12674
		1.69011
		3.38022
		2.53516
		1.12674
