# Supplementary material for: Neural precursor cells rescue symptoms of Rett syndrome by activation of the Interferon γ pathway
Source: EMBO Mol Med. 2024 Sep 20;16(12):3218–46. doi: 10.1038/s44321-024-00144-9 (PMC11628625; doi:10.1038/s44321-024-00144-9)
Supplement: Supplementary file 6 — Source data Fig. 4 [file 44321_2024_144_MOESM6_ESM.zip]

Archive with 14 entries (7 files):
- Figure 4/4B/
- Figure 4/4B/4B_analysis of survival.xlsx
- Figure 4/4C/
- Figure 4/4C/4C_phenotypic score.xlsx
- Figure 4/4D/
- Figure 4/4D/4D_heatmap data.xlsx
- Figure 4/4E/
- Figure 4/4E/4E_rotarod motor learning.xlsx
- Figure 4/4F/
- Figure 4/4F/4F_rotarod.xlsx
- Figure 4/4G/
- Figure 4/4G/4G_nort.xlsx
- Figure 4/4H/
- Figure 4/4H/4H_open field.xlsx
