# Supplementary material for: Neural precursor cells rescue symptoms of Rett syndrome by activation of the Interferon γ pathway
Source: EMBO Mol Med. 2024 Sep 20;16(12):3218–46. doi: 10.1038/s44321-024-00144-9 (PMC11628625; doi:10.1038/s44321-024-00144-9)
Supplement: Supplementary file 6 — Source data Fig. 4 [file 44321_2024_144_MOESM6_ESM.zip › Figure 4/4B/4B_analysis of survival.xlsx]

## Sheet: Kaplan-Meier
age	Mecp2 KO	Mecp2 KO_NPCs
0	15	12
50	15
56	14
60	13
62	12
63		12
64	11
67	10
70	9
71		11
74		10
75	8
76		9
80	6
87	5
89	4
90
93		8
94		7
95		6
97	3
101	2
104		5
110		4
111		3
126	1	2
138		1
