# Supplementary material for: Neural precursor cells rescue symptoms of Rett syndrome by activation of the Interferon γ pathway
Source: EMBO Mol Med. 2024 Sep 20;16(12):3218–46. doi: 10.1038/s44321-024-00144-9 (PMC11628625; doi:10.1038/s44321-024-00144-9)
Supplement: Supplementary file 6 — Source data Fig. 4 [file 44321_2024_144_MOESM6_ESM.zip › Figure 4/4C/4C_phenotypic score.xlsx]

## Sheet: Cumulative score
day (respect with transplantation)	WT1	WT2	WT3	WT4	WT5	WT6	WT7	WT8	WT9	WT10	WT11	WT12	WT13	WT14	WT15	WT+NPC 1	WT+NPC 2	WT+NPC 3	WT+NPC 4	WT+NPC 5	WT+NPC 6	WT+NPC 7	WT+NPC 8	WT+NPC 9	WT+NPC 10	WT+NPC 11	WT+NPC 12	WT+NPC 13	WT+NPC 14	WT+NPC 15	KO1	KO2	KO3	KO4	KO5	KO6	KO7	KO8	KO+NPC 1	KO+NPC 2	KO+NPC 3	KO+NPC 4	KO+NPC 5	KO+NPC 6	KO+NPC 7	KO+NPC 8	KO+NPC 9	KO+NPC 10	KO+NPC 11
-5	0	0	0	0	0	0	0	0	0	0	0	0	0	0	0	0	0	0	0	0	0	0	0	0	0	0	0	0	0	0	1	0.5	2.5	3	2	1.5	4	3	2	2	2.5	1	5.5	1	4.5	1.5	0.5	3	2.5
-1	0	0	0	0	0	0	0	0	0.5	1.5	1.5	1.5	1.5	0.5	0.5	0	0	0	0	0	0	0	0	0	0	0.5	1	0	0	0.5	3	3	5.5	6	4	3	4	3.5	4.5	5.5	6.5	4	11	4	9	4	1.5	4.5	3
+4	0	0	0	0	0	0	0	0	2	2.5	2	4	3	0.5	2	0	0	0	0	0	0	0	0	1	1	1.5	3.5	1.5	0.5	2.5	6.5	7	12	12	7.5	8	8	8.5	6	8	10.5	8	15.5	7.5	11.5	7	7.5	9.5	6.5
+8	0	0	0	0	0	0	0	0	2	4	2.5	5	3.5	0.5	2.5	0	0	0	0	0	0	0	0	1	1.5	2	5	2.5	1.5	2.5	10	11.5	18.5	17.5	11	15	13	12.5	7.5	11	14.5	11.5	20	10.5	14.5	9.5	10.5	15.5	11.5
+12	0	0	0	0	0	0	0	0	2	5	3.5	6	3.5	0.5	4	0	0	0	0	0	0	0	0	1	3	2.5	5.5	3	2	2.5	14	16	24	23	14.5	22	17	16.5	10	13.5	17	14.5	24.5	13.5	17	12	15.5	20	17
+16	0	0	0	0	0	0	0	0	2	6	4	7	3.5	0.5	5	0	0	0	0	0	0	0	0	1.5	3	3.5	6	3.5	2.5	2.5	18	20.5	30	29	18.5	30	20.5	19.5	12.5	16	20	17.5	29	16	17	15	21.5	25	22
[truncated: 1 more columns]
