# Supplementary material for: Neural precursor cells rescue symptoms of Rett syndrome by activation of the Interferon γ pathway
Source: EMBO Mol Med. 2024 Sep 20;16(12):3218–46. doi: 10.1038/s44321-024-00144-9 (PMC11628625; doi:10.1038/s44321-024-00144-9)
Supplement: Supplementary file 6 — Source data Fig. 4 [file 44321_2024_144_MOESM6_ESM.zip › Figure 4/4D/4D_heatmap data.xlsx]

## Sheet: Heatmap 12 days
	WT1	WT2	WT3	WT4	WT5	WT6	WT7	WT8	WT9	WT10	WT11	WT12	WT13	WT14	WT15	WT+NPC 1	WT+NPC 2	WT+NPC 3	WT+NPC 4	WT+NPC 5	WT+NPC 6	WT+NPC 7	WT+NPC 8	WT+NPC 9	WT+NPC 10	WT+NPC 11	WT+NPC 12	WT+NPC 13	WT+NPC 14	WT+NPC 15	KO1	KO2	KO3	KO4	KO5	KO6	KO7	KO8	KO9	KO+NPC 1	KO+NPC 2	KO+NPC 3	KO+NPC 4	KO+NPC 5	KO+NPC 6	KO+NPC 7	KO+NPC 8	KO+NPC 9	KO+NPC 10
General aspect	0	0.5	0	0	0	0	0.5	0	0	0	0	0	0	0	0	0	0.5	0	0	0	0	0	0	0	0	0	0	0	0	0	1.5	1	1	1	1.5	1	1	1	1	0.5	1.5	1.5	1	0.5	1	1	1	1	1
Mobility	0	0	0	0	0	0	0	0	0	0	0	0	0	0	0	0	0	0	0	0	0	0	0	0	0	0	0	0	0	0	1.5	1.5	1	1	1	1.5	1.5	1	1.5	1.5	1	0.5	0	0.5	0.5	0.5	0.5	1.5	1
Gait	0	0.5	0.5	0.5	0	0	0.5	0	0	0	0	0	0	0	0	0	0.5	0.5	0.5	0.5	0.5	0	0	0	0	0	0	0	0	0	1.5	1	1	1	1	1.5	1	1	1.5	1.5	1	1	0.5	1	0.5	0.5	0.5	1	1
Tremor	0	0	0.5	0.5	0	0	0.5	0	0	0	0	0	0	0	0	0	0.5	0	0	0	0	0	0	0	0	0	0	0	0	0	2	0.5	1	1	1	1.5	1	0.5	1	1.5	1	1.5	0.5	0.5	0.5	0.5	1	1	0
Clasping	0	0	0	0	0	0	0	0	0	0	0	0	0	0	0	0	0	0	0	0	0	0	0	0	0	0	0	0	0	0	1	0	0	0	0	0	1	0	2	0	0	1	0	0	0	0	0	0	0
[truncated: 2 more columns]
