# Supplementary material for: Neural precursor cells rescue symptoms of Rett syndrome by activation of the Interferon γ pathway
Source: EMBO Mol Med. 2024 Sep 20;16(12):3218–46. doi: 10.1038/s44321-024-00144-9 (PMC11628625; doi:10.1038/s44321-024-00144-9)
Supplement: Supplementary file 6 — Source data Fig. 4 [file 44321_2024_144_MOESM6_ESM.zip › Figure 4/4E/4E_rotarod motor learning.xlsx]

## Sheet: Rotarod_motor learning
	WT1	WT2	WT3	WT4	WT5	WT6	WT7	WT8	WT9	WT10	WT11	WT12	WT13	WT14	WT+NPC 1	WT+NPC 2	WT+NPC 3	WT+NPC 4	WT+NPC 5	WT+NPC 6	WT+NPC 7	WT+NPC 8	WT+NPC 9	WT+NPC 10	WT+NPC 11	KO1	KO2	KO3	KO4	KO5	KO6	KO7	KO8	KO9	KO10	KO11	KO12	KO13	KO+NPC 1	KO+NPC 2	KO+NPC 3	KO+NPC 4	KO+NPC 5	KO+NPC 6	KO+NPC 7	KO+NPC 8	KO+NPC 9	KO+NPC 10	KO+NPC 11
Day1	182.333	239.333	300	300	273.333	240	233.333	150.667	210	204.667	21	38	136.667	138.333	137	227.667	276.667	300	300	198.333	233.667	202	123	155	191.667	206	173.333	203.333	254.333	83	54.6667	39	23.3333	31	65.6667	93.3333	179	94	250	276.667	300	300	300	196	298.333	94.6667	135.333	53.3333	213.333
Day2	260	278.333	300	200	282	300	285	276.667	300	300	56.6667	33.3333	266.667	286.667	136	221	230	300	257.667	300	290	266	244	290	296.667	300	254	274.333	300	104	158	86	27	25.3333	81.3333	280	270	163.333	300	300	300	300	148	300	300	211	176.667	134	300
Day3	300	291.667	300	300	296.667	300	300	292.333	300	300	20	55.3333	300	286.667	208.667	190.667	187.333	300	289	300	300	266.667	300	290	300	300	255.333	260.667	199.667	82.6667	124.333	47.6667	47	40	130	96.6667	240	106.667	300	300	300	300	300	300	300	296.667	270	240	300
[truncated: 5 more columns]
