# Supplementary material for: Neural precursor cells rescue symptoms of Rett syndrome by activation of the Interferon γ pathway
Source: EMBO Mol Med. 2024 Sep 20;16(12):3218–46. doi: 10.1038/s44321-024-00144-9 (PMC11628625; doi:10.1038/s44321-024-00144-9)
Supplement: Supplementary file 6 — Source data Fig. 4 [file 44321_2024_144_MOESM6_ESM.zip › Figure 4/4F/4F_rotarod.xlsx]

## Sheet: Rotarod_test 3 day
WT-PBS	WT-NPCs	KO-PBS	KO-NPCs
300	208.67	300	300
291.67	190.67	255.33	300
300	187.33	260.67	300
300	300	199.67	300
296.67	289	82.667	300
300	300	124.33	300
300	300	47.6667	300
292.333	266.667	47	296.67
300	300	40	270
300	290	130	240
55.3333	300	96.6667	300
300		240	40
286.667		106.667	300
			300
			300
			280
