# Supplementary material for: Neural precursor cells rescue symptoms of Rett syndrome by activation of the Interferon γ pathway
Source: EMBO Mol Med. 2024 Sep 20;16(12):3218–46. doi: 10.1038/s44321-024-00144-9 (PMC11628625; doi:10.1038/s44321-024-00144-9)
Supplement: Supplementary file 6 — Source data Fig. 4 [file 44321_2024_144_MOESM6_ESM.zip › Figure 4/4G/4G_nort.xlsx]

## Sheet: NOR test_DI
WT-PBS	WT-NPCs	KO-PBS	KO-NPCs
0.0323529	0.205483	0.0283631	-0.747851
0.266378	0.205483	-0.658897	0.519713
0.278859	0.204521	0.156843	0.396489
0.454456	0.256343	0.156021	0.206015
0.186124	0.487306	-0.406926	0.385699
0.374415	0.152578	0.0116518	0.374359
0.563481	0.236681	0.242519	0.529851
0.30042	0.366059	0.0896401	-0.201263
0.389691	0.129817	0.0611657	0.931663
0.227811	0.252883	-0.0851168	-0.452871
0.474811	0.19264	0.153103	0.0786699
0.329341		0.135958	0.0879407
0.408299			0.448693
			0.104319
			0.0359095
			0.0522992
