# Supplementary material for: Neural precursor cells rescue symptoms of Rett syndrome by activation of the Interferon γ pathway
Source: EMBO Mol Med. 2024 Sep 20;16(12):3218–46. doi: 10.1038/s44321-024-00144-9 (PMC11628625; doi:10.1038/s44321-024-00144-9)
Supplement: Supplementary file 6 — Source data Fig. 4 [file 44321_2024_144_MOESM6_ESM.zip › Figure 4/4H/4H_open field.xlsx]

## Sheet: NOR test_Open Field
WT-PBS	WT-NPCs	KO-PBS	KO-NPCs
2827.63	2417.4	53.7897	1224.42
3067.71	2976	1972.11	1111.24
3001.39	2129.18	474.06	1202.48
2969.33	2949.4	1973.17	1738.48
3342.61	2783.74	56.1097	341.743
1902.67	3183.79	1175.92	959.662
2964.13	3733.37	1393.01	714.578
3342.3	3037.37	1482.9	946.049
5632.73	3275.17	1654.53	1982.47
4882.45	2457.34	3827.46	2878.58
4078.03	4405.17	1321.71	1197.06
5056.49		3001.86	3364.64
3351.29		2915.97	3399.87
3157.68			3458.68
			2209.87
			3709.12
