# Supplementary material for: Neural precursor cells rescue symptoms of Rett syndrome by activation of the Interferon γ pathway
Source: EMBO Mol Med. 2024 Sep 20;16(12):3218–46. doi: 10.1038/s44321-024-00144-9 (PMC11628625; doi:10.1038/s44321-024-00144-9)
Supplement: Supplementary file 7 — Source data Fig. 5 [file 44321_2024_144_MOESM7_ESM.zip]

Archive with 19 entries (16 files):
- Figure 5/5A/
- Figure 5/5A/4A.jpg
- Figure 5/5B/
- Figure 5/5B/5B_10days.tif
- Figure 5/5B/5B_96h.tif
- Figure 5/5B/5B_KO 20days.tif
- Figure 5/5C/
- Figure 5/5C/GFAP GFP 4_RGB.tif
- Figure 5/5C/GFAP GFP 4_RGB_EGFP.tif
- Figure 5/5C/GFAP GFP 4_RGB_TRITC.tif
- Figure 5/5C/Nestina GFP 1_RGB.tif
- Figure 5/5C/Nestina GFP 1_RGB_EGFP.tif
- Figure 5/5C/Nestina GFP 1_RGB_TRITC.tif
- Figure 5/5C/NeuN GFP 3_RGB.tif
- Figure 5/5C/NeuN GFP 3_RGB_EGFP.tif
- Figure 5/5C/NeuN GFP 3_RGB_TRITC.tif
- Figure 5/5C/olig2 GFP 1_RGB.tif
- Figure 5/5C/olig2 GFP 1_RGB_EGFP.tif
- Figure 5/5C/olig2 GFP 1_RGB_TRITC.tif
