# Supplementary material for: Neural precursor cells rescue symptoms of Rett syndrome by activation of the Interferon γ pathway
Source: EMBO Mol Med. 2024 Sep 20;16(12):3218–46. doi: 10.1038/s44321-024-00144-9 (PMC11628625; doi:10.1038/s44321-024-00144-9)
Supplement: Supplementary file 8 — Source data Fig. 6 [file 44321_2024_144_MOESM8_ESM.zip]

Archive with 9 entries (5 files):
- Figure 6/6A/
- Figure 6/6A/1580_2_40X.tif
- Figure 6/6A/1580_4_40X.tif
- Figure 6/6B/
- Figure 6/6B/6B_phenotypic score _Het.xlsx
- Figure 6/6C/
- Figure 6/6C/6C_rotarod_Het.xlsx
- Figure 6/6D/
- Figure 6/6D/6D_nort Het.xlsx
