# Supplementary material for: Neural precursor cells rescue symptoms of Rett syndrome by activation of the Interferon γ pathway
Source: EMBO Mol Med. 2024 Sep 20;16(12):3218–46. doi: 10.1038/s44321-024-00144-9 (PMC11628625; doi:10.1038/s44321-024-00144-9)
Supplement: Supplementary file 8 — Source data Fig. 6 [file 44321_2024_144_MOESM8_ESM.zip › Figure 6/6B/6B_phenotypic score _Het.xlsx]

## Sheet: phenotypic score Het
	WT-PBS 1	WT-PBS 2	WT-PBS 3	WT-PBS 4	WT-PBS 5	WT-PBS 6	WT-PBS 7	WT-PBS 8	WT-NPC 1	WT-NPC 2	WT-NPC 3	WT-NPC 4	WT-NPC 5	WT-NPC 6	HET-PBS 1	HET-PBS 2	HET-PBS 3	HET-PBS 4	HET-PBS 5	HET-PBS 6	HET-PBS 7	HET-PBS 8	HET-PBS 9	HET-PBS 10	HET-PBS 11	HET-PBS 1	HET-PBS 2	HET-PBS 3	HET-PBS 4	HET-PBS 5	HET-PBS 6	HET-PBS 7	HET-PBS 8	HET-PBS 9	HET-PBS 10	HET-PBS 11
-7	1.5	1	0	1.5	2	1	0.5	0.5	2.5	3	1.5	0	1.5	1.5	3	4.5	2.5	3	4.5	2	2	2.5	4	3	3.5	1.5	4.5	4	4	5	3.5	2.5	4.5	4	2.5	4.5
+4	3.5	3.5	3	5	4	2	2.5	3	5	5.5	4.5	1	5.5	4	6	8	5.5	6.5	7.5	4.5	4	5.5	6.5	6	6.5	3.5	10	7	7	8.5	6	6.5	11	7.5	5	8.5
+8	6.5	4.5	4	8	6.5	3	3.5	4.5	7	9	7	2.5	8	6	9.5	12.5	10.5	11	10.5	6.5	5	6.5	9.5	8	10.5	4.5	16.5	10.5	11.5	13	8	11	16.5	11	9.5	11.5
+13	7	6	5.5	9.5	9	3.5	5	6.5	7.5	11	9	3	10.5	8	13.5	17.5	15.5	16	15.5	9	8	8.5	13	10	13	7.5	21	10.5	14.5	19	8	12.5	20.5	13.5	13	13.5
