# Supplementary material for: Neural precursor cells rescue symptoms of Rett syndrome by activation of the Interferon γ pathway
Source: EMBO Mol Med. 2024 Sep 20;16(12):3218–46. doi: 10.1038/s44321-024-00144-9 (PMC11628625; doi:10.1038/s44321-024-00144-9)
Supplement: Supplementary file 8 — Source data Fig. 6 [file 44321_2024_144_MOESM8_ESM.zip › Figure 6/6C/6C_rotarod_Het.xlsx]

## Sheet: Rotarod-3 day
																WT-PBS	WT-NPC	HET-PBS	HET-NPC
																286.33	297.67	69.67	92.33
																300	258.67	61.67	123.33
																300	300	300	18.33
																151	293.33	231.33	193.33
																300	197	139.33	5.67
																300	126	87	138.67
																213.33		174	226.33
																		300	287
																		300	255.33
																		149.67	35.67
																		34	78
																		174.33	62
																			157
