# Supplementary material for: Neural precursor cells rescue symptoms of Rett syndrome by activation of the Interferon γ pathway
Source: EMBO Mol Med. 2024 Sep 20;16(12):3218–46. doi: 10.1038/s44321-024-00144-9 (PMC11628625; doi:10.1038/s44321-024-00144-9)
Supplement: Supplementary file 8 — Source data Fig. 6 [file 44321_2024_144_MOESM8_ESM.zip › Figure 6/6D/6D_nort Het.xlsx]

## Sheet: NORT_Het
																WT-PBS	WT-NPC	HET-PBS	HET-NPC
																0.8133	0.2668	0.2278	0.6842
																0.0556	0.304	0.3792	0.6025
																0.657	0.4018	0.4813	0.7931
																0.5922	0.1752	0.1504	0.1285
																0.8376	0.3462	-0.4183	-0.3632
																0.5036		0.422	-0.0784
																		-0.2949	0.0553
																		-0.4645	-0.0389
																		0.0264	-0.0359
																		-0.5622	0.1659
																		0.3367
