# Supplementary material for: Neural precursor cells rescue symptoms of Rett syndrome by activation of the Interferon γ pathway
Source: EMBO Mol Med. 2024 Sep 20;16(12):3218–46. doi: 10.1038/s44321-024-00144-9 (PMC11628625; doi:10.1038/s44321-024-00144-9)
Supplement: Supplementary file 9 — Source data Fig. 7 [file 44321_2024_144_MOESM9_ESM.zip]

Archive with 9 entries (6 files):
- Figure 7/7D/
- Figure 7/7D/7D_LogFoldChange.xlsx
- Figure 7/7F/
- Figure 7/7F/7F_qRT-PCR.xlsx
- Figure 7/7G/
- Figure 7/7G/7F_qRT-PCR.xlsx
- Figure 7/7G/7G_western blot P-STAT1.xlsx
- Figure 7/7G/phSTAT1_antares_30sec.Tif
- Figure 7/7G/TGX2_INV.Tif
