# Supplementary material for: Neural precursor cells rescue symptoms of Rett syndrome by activation of the Interferon γ pathway
Source: EMBO Mol Med. 2024 Sep 20;16(12):3218–46. doi: 10.1038/s44321-024-00144-9 (PMC11628625; doi:10.1038/s44321-024-00144-9)
Supplement: Supplementary file 9 — Source data Fig. 7 [file 44321_2024_144_MOESM9_ESM.zip › Figure 7/7D/7D_LogFoldChange.xlsx]

## Sheet: Fold change genes IFNgamma
	KO vs WT	WT+NPC vs WT	KO+NPC vs KO	KO+NPC vs WT+NPC
H2-Ab1	-1.71726	0.188529	2.64639	0.740606
Irgm2	-0.60584	0.090792	1.31841	0.621778
Ccl5	-4.09113	-0.21824	5.14847	1.27558
H2-Q7	-1.99109	0.325264	3.25294	0.93659
Capg	-0.17993	0.488251	1.24849	0.580307
Gsn	-0.54412	0.032368	0.349694	-0.2268
Nlrc5	-0.61402	0.804859	1.85184	0.432958
Parp9	-0.7268	0.015244	0.759723	0.017677
Irf8	-0.53666	0.129156	0.899681	0.233867
H2-Aa	-1.81231	0.352348	2.99751	0.832857
H2-Eb1	-1.21975	1.15769	4.16103	1.78359
Irgm2	-0.60584	0.090792	1.31841	0.621778
Ifitm3	-0.65036	-0.03213	1.07601	0.457784
Bst2	-0.94205	-0.15636	1.37777	0.592088
Cxcl16	-0.27956	0.441829	1.0091	0.287707
Ifitm2	-0.32592	-0.00769	0.569828	0.251591
