# Supplementary material for: Neural precursor cells rescue symptoms of Rett syndrome by activation of the Interferon γ pathway
Source: EMBO Mol Med. 2024 Sep 20;16(12):3218–46. doi: 10.1038/s44321-024-00144-9 (PMC11628625; doi:10.1038/s44321-024-00144-9)
Supplement: Supplementary file 9 — Source data Fig. 7 [file 44321_2024_144_MOESM9_ESM.zip › Figure 7/7F/7F_qRT-PCR.xlsx]

## Sheet: qPCR genes IFNg pathway
Parp9
wt+pbs	wt+npc	ko+pbs	ko+npc
57.662	85.9409	57.8518	68.77
84.6549	90.8787	59.7806	124.59
75.8281	63.4827	41.232	98.9861
119.996	99.4836	52.7131	81.9709
177.616	101.538		105.519
84.2423			91.971
Iftm3
wt+pbs	wt+npc	ko+pbs	ko+npc
115.4	70.72	55.66	100.19
72.87	109.3	60.27	94.32
84.88	84.63	62.21	88.22
127	91.83	63.48	113
109.17	93.99	67.26	110.44
90.68
Irf8
wt+pbs	wt+npc	ko+pbs	ko+npc
46.1055	78.5039	42.2899	83.1572
77.35	103.46	61.7549	132.115
85.0588	69.3024	65.7812	108.779
94.9977	117.486	45.942	106.716
88.8463	100.961	55.6438	137.742
			175.947
Bst2
wt+pbs	wt+npc	ko+pbs	ko+npc
95.65	67.58	35.09	78.7
58.82	108.59	47.19	124.73
104.15	100.83	49.36	116.36
164.69	87.49	36.12	111.41
88.46	48.85	67.46	139.32
88.23			207.17
