# Supplementary material for: Neural precursor cells rescue symptoms of Rett syndrome by activation of the Interferon γ pathway
Source: EMBO Mol Med. 2024 Sep 20;16(12):3218–46. doi: 10.1038/s44321-024-00144-9 (PMC11628625; doi:10.1038/s44321-024-00144-9)
Supplement: Supplementary file 9 — Source data Fig. 7 [file 44321_2024_144_MOESM9_ESM.zip › Figure 7/7G/7F_qRT-PCR.xlsx]

## Sheet: qPCR in cerebellum
																Parp9	WT-PBS	WT-NPC	KO-PBS	KO-NPC	Iftm3	WT-PBS	WT-NPC	KO-PBS	KO-NPC	Irf8	WT-PBS	WT-NPC	KO-PBS	KO-NPC	Bst2	WT-PBS	WT-NPC	KO-PBS	KO-NPC
																	57.662	85.9409	57.8518	68.77		115.4	70.72	55.66	100.19		58.7544	100.041	53.892	105.971		95.65	67.58	35.09	78.7
																	84.6549	90.8787	59.7806	124.59		72.87	109.3	60.27	94.32		98.5706	131.843	78.6971	168.361		58.82	108.59	47.19	124.73
																	75.8281	63.4827	41.232	98.9861		84.88	84.63	62.21	88.22		108.394	88.3152	83.828	138.622		104.15	100.83	49.36	116.36
																	119.996	99.4836	52.7131	81.9709		127	91.83	63.48	113		121.06	149.717	58.5461	135.993		164.69	87.49	36.12	111.41
																	177.616	101.538		105.519		109.17	93.99	67.26	110.44		113.221	128.659	70.9094	175.531		88.46	48.85	67.46	139.32
																	84.2423			91.971		90.68								224.218		88.23			207.17
