# Supplementary material for: Neural precursor cells rescue symptoms of Rett syndrome by activation of the Interferon γ pathway
Source: EMBO Mol Med. 2024 Sep 20;16(12):3218–46. doi: 10.1038/s44321-024-00144-9 (PMC11628625; doi:10.1038/s44321-024-00144-9)
Supplement: Supplementary file 9 — Source data Fig. 7 [file 44321_2024_144_MOESM9_ESM.zip › Figure 7/7G/7G_western blot P-STAT1.xlsx]

## Sheet: Western blot P-STAT1
WT_CTRL	WT+NPCs	KO_CTRL	KO+NPCs
161.237	168.331	59.4484	128.192
60.1558	98.7602	66.711	198.911
78.6077	108.985	186.057	220.769
134.1	101.4	111.7	191
96.8	104.3	111.2	201.8
81.5	98.6	91.7	93.2
87.5	99.7	92.2	95.9
