# Supplementary material for: Neural precursor cells rescue symptoms of Rett syndrome by activation of the Interferon γ pathway
Source: EMBO Mol Med. 2024 Sep 20;16(12):3218–46. doi: 10.1038/s44321-024-00144-9 (PMC11628625; doi:10.1038/s44321-024-00144-9)
Supplement: Supplementary file 10 — Source data Fig. 8 [file 44321_2024_144_MOESM10_ESM.zip]

Archive with 50 entries (36 files):
- Figure 8/8A/
- Figure 8/8A/KO_IFNg_100/
- Figure 8/8A/KO_IFNg_100/MAP2_KO_IFNg_100ng.tif
- Figure 8/8A/KO_IFNg_100/MERGE_KO_IFNg_100ng.tif
- Figure 8/8A/KO_IFNg_100/SHANK_KO_IFNg_100ng.tif
- Figure 8/8A/KO_IFNg_100/SYN_KO_IFNg_100ng.tif
- Figure 8/8A/KO_IFNg_25/
- Figure 8/8A/KO_IFNg_25/MAP2_KO_IFNg_25ng.tif
- Figure 8/8A/KO_IFNg_25/MERGE_KO_IFNg_25ng.tif
- Figure 8/8A/KO_IFNg_25/SHANK_KO_IFNg_25ng.tif
- Figure 8/8A/KO_IFNg_25/SYN_KO_IFNg_25ng.tif
- Figure 8/8A/KO_UT/
- Figure 8/8A/KO_UT/MAP2_KO_UT.tif
- Figure 8/8A/KO_UT/MERGE_KO_UT.tif
- Figure 8/8A/KO_UT/SHANK_KO_UT.tif
- Figure 8/8A/KO_UT/SYN_KO_UT.tif
- Figure 8/8A/WT_UT/
- Figure 8/8A/WT_UT/MAP2_WT_UT.tif
- Figure 8/8A/WT_UT/MERGE_WT_UT.tif
- Figure 8/8A/WT_UT/SHANK_WT_UT.tif
- Figure 8/8A/WT_UT/SYN_WT_UT.tif
- Figure 8/8B/
- Figure 8/8B/8B_synapsin puncta density.xlsx
- Figure 8/8C/
- Figure 8/8C/8C_shank puncta density.xlsx
- Figure 8/8D/
- Figure 8/8D/8D_colocalized puncta density.xlsx
- Figure 8/8E/
- Figure 8/8E/HET_IFNg_100ng/
- Figure 8/8E/HET_IFNg_100ng/HET_100ng_vetr.9_008.nd2
- Figure 8/8E/HET_IFNg_100ng/MAP2_HET_IFNg_100ng.tif
- Figure 8/8E/HET_IFNg_100ng/MERGE_HET_IFNg_100ng.tif
- Figure 8/8E/HET_IFNg_100ng/SYN_HET_IFNg_100ng.tif
- Figure 8/8E/HET_IFNg_25ng/
- Figure 8/8E/HET_IFNg_25ng/HET_25ng_vetr.7_006.nd2
- Figure 8/8E/HET_IFNg_25ng/MAP2_HET_IFNg_25ng.tif
- Figure 8/8E/HET_IFNg_25ng/MERGE_HET_IFNg_25ng.tif
- Figure 8/8E/HET_IFNg_25ng/SYN_HET_IFNg_25ng.tif
- Figure 8/8E/HET_UT/
- Figure 8/8E/HET_UT/HET_NT_VETR.5_005.nd2
- Figure 8/8E/HET_UT/MAP2_HET_UT.tif
- Figure 8/8E/HET_UT/MERGE_HET_UT.tif
- Figure 8/8E/HET_UT/SYN_HET_UT.tif
- Figure 8/8E/WT_UT/
- Figure 8/8E/WT_UT/MAP2_WT_UT.tif
- Figure 8/8E/WT_UT/MERGE_WT_UT.tif
- Figure 8/8E/WT_UT/SYN_WT_UT.tif
- Figure 8/8E/WT_UT/WT_NT_VETR.1_003.nd2
- Figure 8/8F/
- Figure 8/8F/8F_synapsin puncta density.xlsx
