# Supplementary material for: Neural precursor cells rescue symptoms of Rett syndrome by activation of the Interferon γ pathway
Source: EMBO Mol Med. 2024 Sep 20;16(12):3218–46. doi: 10.1038/s44321-024-00144-9 (PMC11628625; doi:10.1038/s44321-024-00144-9)
Supplement: Supplementary file 10 — Source data Fig. 8 [file 44321_2024_144_MOESM10_ESM.zip › Figure 8/8B/8B_synapsin puncta density.xlsx]

## Sheet: Synapsin puncta density
WT_CTRL	WT+IFNg 25 ng/ml	WT+IFNg 100 ng/ml	KO-CTRL	KO+IFNg 25 ng/ml	KO+IFNg 100 ng/ml
5.42714	0.596986	0.596986	1.80905	9.04524	1.80905
5.42714	0.596986	7.23619	0.596986	0	3.61809
1.80905	6.02413	2.40603	3.02111	2.40603	4.83016
0.596986	4.21508	0	0	4.52262	4.83016
3.02111	1.21206	9.04524	3.02111	5.42714	0.596986
5.42714	2.40603	0.596986	0	0	3.02111
7.23619	9.04524	4.21508	4.52262	0	5.42714
2.40603	3.02111	3.02111	3.61809	3.61809	3.02111
6.6392	3.33333	2.40603	0.904524	3.61809	4.83016
2.40603	2.66667	4.21508	1.80905	7.83318	16.8784
2.40603	6.66667	2.40603	1.80905	1.80905	6.02413
7.83318	0.666667	5.42714	1.21206	0.596986	4.83016
9.04524	1.33333	2.40603	3.61809	5.42714	1.80905
1.80905	1.66667	2.40603	3.61809	1.21206	7.23619
1.80905	2	1.80905	0.596986	1.21206	9.04524
5.42714	1.66667	4.33333	1.80905	0	1.80905
0.596986	3.33333	4.66667	5.42714	0.596986	4.21508
5	2	4	4.33333	10.2573	4.83016
4	5.66667	4.33333	2.33333	4.52262	0.596986
1.66667	1.66667	5.66667	2	9	1.21206
8.33333	3	2	1	8.66667	1
2.66667	3.5	2	0.333333	9.33333	9.33333
1	1	3	0	5.33333	11.6667
2.66667	1	2	1.33333	6	3
9	2.33333	2	6.66667	2.66667	6.33333
7.33333	5	9.33333	3	3	1.66667
1.66667	5.33333	0.666667	1.66667	2.33333	11.3333
1	2.66667	1.66667	5.33333	1	4.66667
2.66667	0.666667	1.33333	5.66667	0.333333	7.66667
5.33333	1.33333	1.33333	1	3	7
5.5	6.5	2	0.333333	5.66667	6.33333
7	2.33333	0	3.66667	5	8.33333
3.33333		0.5	0.333333	2	3.33333
3.33333		1.66667	0	0.666667	4.66667
12.3333		3.66667	0.333333	4	5.33333
9		1.66667	0.666667	4.33333	6.66667
3		2.33333	1.66667	5.33333	5.33333
3.66667		5	0.333333	1	10
3.33333		5.33333	0.666667	4.33333	3
12.6667		4.66667	0.333333	0.666667	8
10.6667			1.33333	0	5
2.33333			0.333333	5	3
3.66667			0	3	4
1.66667			1.33333	2	2.5
			0	2	9.33333
			0	8	12
			5.5	1.66667	5.33333
					3.66667
					12.3333
					6.66667
					8.66667
					1
