# Supplementary material for: Neural precursor cells rescue symptoms of Rett syndrome by activation of the Interferon γ pathway
Source: EMBO Mol Med. 2024 Sep 20;16(12):3218–46. doi: 10.1038/s44321-024-00144-9 (PMC11628625; doi:10.1038/s44321-024-00144-9)
Supplement: Supplementary file 10 — Source data Fig. 8 [file 44321_2024_144_MOESM10_ESM.zip › Figure 8/8C/8C_shank puncta density.xlsx]

## Sheet: Shank2 puncta density
WT_CTRL	WT+IFNg 25 ng/ml	WT+IFNg 100 ng/ml	KO-CTRL	KO+IFNg 25 ng/ml	KO+IFNg 100 ng/ml
2.7908	7.91192	0.460482	0.460482	0.934918	5.12112
8.3724	9.7678	6.51652	1.04655	0.460482	4.1862
3.72572	1.85588	2.7908	0	3.72572	17.2053
0.934918	0.460482	7.91192	0.934918	6.2793	11.6283
0	1.85588	9.30732	0.6977	0.6977	5.12112
0.934918	2.7908	6.04208	0.934918	0	17.2053
0.934918	8	6.04208	0.934918	0	13.954
1.3954	3	8.83288	0	1.85588	13.4935
2.33032	7.66667	11.1632	0.460482	1.3954	10.7027
2.7908	0.666667	10.2283	0.460482	0.460482	19.0751
2.7908	2.33333	3.25128	0.6977	2.33032	8.83288
3.72572	2.33333	1.66667	0.333333	0.934918	21.8659
5.12112	5.66667	0.333333	0	2.7908	12.5586
5.12112	3	2.66667	0.666667	5.5816	11.1632
5.12112	2.66667	0	0	4.1862	7.91192
4.64668	6	2	1	0	12.5586
0.6977	11	0.33	0	0	16.2843
5.12112	11.3333	0.33	0	0	0
5	2	2.33333	0	0	0
4.33333	1.5	1	0.333333	0	1.3954
0.666667	1.33333	0	0.666667	0	0.666667
4	3.33333	2.33333	0	0	15.6667
8	1	0	0.666667	0	13.6667
3.33333	3	0.666667	0.333333	0	0.333333
8.33333	0	1	0	0	0.333333
7.33333	0.333333	0.333333	0	2.33333	0.333333
0.666667	0.333333	1.33333	0.333333	0	2.33333
0.333333	0	0.333333	0.333333	0.333333	2
0.333333	2	0	0.333333	0	5.66667
0.666667	0.666667	5	0	0	6.66667
0.666667		1	0.333333	0.333333	5.66667
2.5		1	0	3	2
1.33333		0.666667	0	1	3
0		2	0.333333	0	0.666667
0.666667		0	0	0.666667	0
9.33333		0	0	0	1
4.33333			0	0	0.333333
1			0	3.33333	5
1.33333			0	1.33333	9
2.66667			1.33333	0.5	0.333333
8			0.5	3.66667	0
5.66667				6	0
0.666667				4.66667	1.33333
3					2
0.666667					5.33333
					11.3333
					4
					2
					1
					1.33333
					15
					5.66667
