# Supplementary material for: Neural precursor cells rescue symptoms of Rett syndrome by activation of the Interferon γ pathway
Source: EMBO Mol Med. 2024 Sep 20;16(12):3218–46. doi: 10.1038/s44321-024-00144-9 (PMC11628625; doi:10.1038/s44321-024-00144-9)
Supplement: Supplementary file 10 — Source data Fig. 8 [file 44321_2024_144_MOESM10_ESM.zip › Figure 8/8D/8D_colocalized puncta density.xlsx]

## Sheet: Colocalized puncta density
WT_CTRL	WT+IFNg 25 ng/ml	WT+IFNg 100 ng/ml	KO-CTRL	KO+IFNg 25 ng/ml	KO+IFNg 100 ng/ml
1.66667	2.66667	0.666667	0	0	0
2.33333	4	0.333333	0	0	3.5
3	4	3.33333	0	0.666667	1
2	1.33333	1.66667	0	0	0.666667
2.33333	2	0	0	0	0.333333
1.66667	2.66667	0	0	0	0
1.33333	2	2	0	0	0.666667
3.33333	3.33333	0.333333	0	0	1.37467
4	2.66667	0.333333	0	0	3.33333
0.333333	0	2	0	1.66667	7
0.333333	5.33333	0.333333	0	0	4.66667
0	1	0.333333	0	0.666667	4
1.33333	1.66667	0	0	0	2.66667
0.333333	2.33333	1.66667	0	0.333333	0.333333
1.33333	1	0	0	0	0
0.333333	3	0	0	1	0
0.666667	0	0	0	0	0.666667
0	0.333333	1.33333	0	0.666667	0.666667
0.333333	0.333333	0	0	0	2.66667
0.333333	0	0.333333	0	0	2.33333
1.66667	0.666667	0.333333	0	1.33333	0
1.66667	0.666667	0	0	0.666667	0
0.333333	2	0	0	2.5	1.33333
1	0	0	0	2.33333	1
4.66667	0	1.66667	0	2.66667	2.66667
2	0	1.33333	0	2.34	3.33333
2	2.31	1	0	0	1.5
2	0	0	0	0	0.666667
1.09	0	0	0	0	2
0.57	1.16	0.666667	0	0	3
0	1.16	1.33333	0	0	1.5
0		0.666667	0	0	1.33333
0		0.5	0	0	4.67
0		0	0	1.17	4.67
1.17		0	0	2.34	4.67
1.17		0		0	3.5
2.34		0		1.33	2.34
0		0		1.17	2.83
4.67		0		0	3.5
4.67		1.17		2.34	1.17
2.34		0		0	4.67
1.17		3.5			0
0		1.44			0
0		3.5			0
0		1.17			1.17
1.84		2.34			1.17
		0			4.67
		0
