# Supplementary material for: Neural precursor cells rescue symptoms of Rett syndrome by activation of the Interferon γ pathway
Source: EMBO Mol Med. 2024 Sep 20;16(12):3218–46. doi: 10.1038/s44321-024-00144-9 (PMC11628625; doi:10.1038/s44321-024-00144-9)
Supplement: Supplementary file 10 — Source data Fig. 8 [file 44321_2024_144_MOESM10_ESM.zip › Figure 8/8F/8F_synapsin puncta density.xlsx]

## Sheet: Synaptic puncta density
WT_CTRL	WT+IFNg 25 ng/ml	WT+IFNg 100 ng/ml	HET-CTRL	HET+IFNg 25 ng/ml	HET+IFNg 100 ng/ml
7	2	1.33333	0.333333	1	2.33333
1.66667	3.66667	3.66667	0	0.333333	2.33333
3.5	3.5	0.666667	0.333333	0	0.666667
3.33333	2.33333	2.5	0.666667	1.66667	5.5
8.33333	7	3	1	0	4
2.33333	2.66667	5	0.666667	0.666667	3.5
5.33333	3.66667	4	1.66667	1	2.33333
2.66667	3.33333	6	2.66667	2	1.33333
5.33333	2.33333	3.33333	3	0.333333	1.66667
5.33333	2.66667	0	2	0	2.33333
1.66667	2	2.33333	0.666667	2.66667	0
3.66667	2	2.33333	1.33333	1	1
3	3.66667	0.666667	0.666667	2.33333	2.66667
2.66667	1	8.33333	3	0.333333	5.66667
1	1.33333	3	2.66667	3	4.5
1.5	0.410667	6.5	0.666667	3.33333	3
3.66667	0.666667	7	0	1	3
2.66667	0	0.666667	0	1.66667	0.5
5.66667	0.666667	2.33333	0.333333	0.666667	1.5
4.5	0	0.333333	2.33333	0	0.333333
7.33333	1	3	0.666667	2.66667	3.66667
7	0	1.33333	1	0	2
3.33333	1.33333	8	0	1.66667	2
	1.66667	3.33333	0	1	3.66667
	2	3	0.333333	0.5	0
	0	1.33333	0	1	0.666667
	1.33333	4	0	1.33333	0
	1.33333	5.33333	0.333333	1.66667	0.333333
	1.66667	1	0.333333	1.33333	1.33333
	1	1.33333	0.666667	3.33333	3.33333
	1	2.33333	0	0.666667	5.33333
	0.333333	0.666667	1.66667	1	2.33333
	5.33333	5.66667	2.66667	2.66667	1
	2	2.66667	2.33333	0.666667	2.66667
	0.333333	0.333333	0.164667		1
	5	1.66667	0.666667		2.66667
	4.66667	2.66667	1		2.66667
			2
			0.333333
			1.5
			2
