# Supplementary material for: Neural precursor cells rescue symptoms of Rett syndrome by activation of the Interferon γ pathway
Source: EMBO Mol Med. 2024 Sep 20;16(12):3218–46. doi: 10.1038/s44321-024-00144-9 (PMC11628625; doi:10.1038/s44321-024-00144-9)
Supplement: Supplementary file 11 — Source data Fig. 9 [file 44321_2024_144_MOESM11_ESM.zip]

Archive with 14 entries (7 files):
- Figure 9/9B/
- Figure 9/9B/9B_nort.xlsx
- Figure 9/9C/
- Figure 9/9C/9C_rotarod.xlsx
- Figure 9/9D/
- Figure 9/9D/9D_rotarod motor learning.xlsx
- Figure 9/9F/
- Figure 9/9F/9F_respiratory frequency.xlsx
- Figure 9/9G/
- Figure 9/9G/9G_Ti.xlsx
- Figure 9/9H/
- Figure 9/9H/9H_Te.xlsx
- Figure 9/9J/
- Figure 9/9J/9J_nort Het IFNg.xlsx
