# Supplementary material for: Neural precursor cells rescue symptoms of Rett syndrome by activation of the Interferon γ pathway
Source: EMBO Mol Med. 2024 Sep 20;16(12):3218–46. doi: 10.1038/s44321-024-00144-9 (PMC11628625; doi:10.1038/s44321-024-00144-9)
Supplement: Supplementary file 11 — Source data Fig. 9 [file 44321_2024_144_MOESM11_ESM.zip › Figure 9/9B/9B_nort.xlsx]

## Sheet: NOR test_DI
WT-PBS	WT-IFNg	KO-PBS	KO-IFNg
0.496449	0.363582	0.028959	0.318802
0.672217	0.269812	0.125395	0.688092
0.47683	0.554706	-0.1524	0.227692
0.339203	0.258461	0.187835	0.658312
0.120612	0.319883	0.080082	0.078154
0.206489	0.215481	0.302038	0.247631
0.283982	0.223211	0.139604	0.615269
0.21767	0.235663		0.337432
0.545627	0.523215		0.562834
0.289555
0.742124
