# Supplementary material for: Neural precursor cells rescue symptoms of Rett syndrome by activation of the Interferon γ pathway
Source: EMBO Mol Med. 2024 Sep 20;16(12):3218–46. doi: 10.1038/s44321-024-00144-9 (PMC11628625; doi:10.1038/s44321-024-00144-9)
Supplement: Supplementary file 11 — Source data Fig. 9 [file 44321_2024_144_MOESM11_ESM.zip › Figure 9/9C/9C_rotarod.xlsx]

## Sheet: Rotarod_test 3 day
WT-PBS	WT-IFNg	KO-PBS	KO-IFNg
296	262.7	164.7	229.3
300	300	178.7	288.7
300	300	87.3	260.3
300	300	114.3	112.7
300	300	82.7	185.7
220.3	300	180	182
300	300	111.3	263.3
300	300	140.7	93
289	300
193.3	300
200.3
