# Supplementary material for: Neural precursor cells rescue symptoms of Rett syndrome by activation of the Interferon γ pathway
Source: EMBO Mol Med. 2024 Sep 20;16(12):3218–46. doi: 10.1038/s44321-024-00144-9 (PMC11628625; doi:10.1038/s44321-024-00144-9)
Supplement: Supplementary file 11 — Source data Fig. 9 [file 44321_2024_144_MOESM11_ESM.zip › Figure 9/9D/9D_rotarod motor learning.xlsx]

## Sheet: Rotarod_motor learning
	WT1	WT2	WT3	WT4	WT5	WT6	WT7	WT8	WT9	WT10	WT11	WT12	WT+IFNg 1	WT+IFNg 2	WT+IFNg 3	WT+IFNg 4	WT+IFNg 5	WT+IFNg 6	WT+IFNg 7	WT+IFNg 8	WT+IFNg 9	WT+IFNg 10	WT+IFNg 11	KO1	KO2	KO3	KO4	KO5	KO6	KO7	KO8	KO+IFNg 1	KO+IFNg 2	KO+IFNg 3	KO+IFNg 4	KO+IFNg 5	KO+IFNg 6	KO+IFNg 7	KO+IFNg 8
Day1	245.3	154.7	283.3	251	110.3	264.7	232.3	300	285.7	255.7	199	220	204.3	201	279.3	273	112.7	300	175.7	288	300	271.3	216.3	64	140.7	83	38	25	141.3	128.3	145	139.3	213.3	139.7	253.3	33.7	83.7	218	124.7
Day2	265	300	300	291.7	213.3	269	235	196	282	273.7	198.3	259	300	235	286	300	201.7	300	300	300	300	295.3	300	154.3	198.3	94	92.7	100	228	108.7	145.3	170.3	288.3	156.3	92.3	133.3	208.7	214.3	138.3
Day3	300	296	300	300	300	300	220.3	300	300	289	193.3	200.3	266.7	262.7	300	300	300	300	300	300	300	300	300	164.7	178.7	87.3	114.3	82.7	180	111.3	140.7	229.3	288.7	260.3	112.7	185.7	182	263.3	93
