# Supplementary material for: Neural precursor cells rescue symptoms of Rett syndrome by activation of the Interferon γ pathway
Source: EMBO Mol Med. 2024 Sep 20;16(12):3218–46. doi: 10.1038/s44321-024-00144-9 (PMC11628625; doi:10.1038/s44321-024-00144-9)
Supplement: Supplementary file 11 — Source data Fig. 9 [file 44321_2024_144_MOESM11_ESM.zip › Figure 9/9F/9F_respiratory frequency.xlsx]

## Sheet: frequency_3 day
WT-PBS	WT-IFNg	KO-PBS	KO-IFNg
370.969	355.091	461.101	437.469
427.374	397.4	332.796	464.606
532.137	425.045	349.686	442.952
457.383	374.58	396.774	370.673
480.12	330.45	279.584	385.059
372.774	436.922	267.246	281.155
427.299	379.292	302.27	361.457
447.444		376.722	295.954
464.482		366.644	404.839
464.667		288.231	310.313
		351.137	360.026
