# Supplementary material for: Neural precursor cells rescue symptoms of Rett syndrome by activation of the Interferon γ pathway
Source: EMBO Mol Med. 2024 Sep 20;16(12):3218–46. doi: 10.1038/s44321-024-00144-9 (PMC11628625; doi:10.1038/s44321-024-00144-9)
Supplement: Supplementary file 11 — Source data Fig. 9 [file 44321_2024_144_MOESM11_ESM.zip › Figure 9/9G/9G_Ti.xlsx]

## Sheet: inspiration time_3 day
WT-PBS	WT-IFNg	KO-PBS	KO-IFNg
65.1372	64.2647	55.6865	60.11
55.3968	63.1865	89.4823	59.739
42.0558	55.6393	76.7138	54.4088
49.6045	65.4967	67.9862	74.059
47.2455	66.6608	94.9167	68.8593
62.2822	57.3778	95.9758	91.0887
56.5868	66.0587	78.2278	70.4152
58.9		69.9556	86.6698
51.0688		73.0667	66.1472
55.9443		94.614	92.0388
		83.3102	84.2088
