# Supplementary material for: Neural precursor cells rescue symptoms of Rett syndrome by activation of the Interferon γ pathway
Source: EMBO Mol Med. 2024 Sep 20;16(12):3218–46. doi: 10.1038/s44321-024-00144-9 (PMC11628625; doi:10.1038/s44321-024-00144-9)
Supplement: Supplementary file 11 — Source data Fig. 9 [file 44321_2024_144_MOESM11_ESM.zip › Figure 9/9H/9H_Te.xlsx]

## Sheet: expiration time_3 day
WT-PBS	WT-IFNg	KO-PBS	KO-IFNg
119.385	141.877	90.5922	93.5313
102.3	108.646	108.669	84.4137
80.5165	113.034	135.22	102.009
107.456	109.377	107.496	121.168
94.6992	143.352	146.953	121.383
126.787	93.8	146.691	151.984
96.5213	122.564	148.863	120.02
94.8889		116.522	146.953
94.2317		117.544	99.5018
93.1012		146.029	120.898
		114.427	117.946
