# Supplementary material for: Neural precursor cells rescue symptoms of Rett syndrome by activation of the Interferon γ pathway
Source: EMBO Mol Med. 2024 Sep 20;16(12):3218–46. doi: 10.1038/s44321-024-00144-9 (PMC11628625; doi:10.1038/s44321-024-00144-9)
Supplement: Supplementary file 11 — Source data Fig. 9 [file 44321_2024_144_MOESM11_ESM.zip › Figure 9/9J/9J_nort Het IFNg.xlsx]

## Sheet: NOR test_DI
WT-VEH	WT-IFNg	HET-VEH	HET-IFNg
0.30916	0.27687	0.079695	0.273895
0.344023	0.226207	0.199519	0.409935
0.384615	0.015867	0.405866	0.969195
0.239137	0.339829	0.382302	0.288778
0.719141	0.541119	-0.00487	0.391782
0.189783	-0.0475	-0.00612	0.804634
0.54551		0.078348
0.448813
0.362725
0.396907
